# Supplementary material for: Advanced stage presentation and its determinant factors among colorectal cancer patients in Amhara regional state Referral Hospitals, Northwest Ethiopia
Source: PLoS One. 2022 Oct 7;17(10):e0273692. doi: 10.1371/journal.pone.0273692 (PMC9543633; doi:10.1371/journal.pone.0273692)
Supplement: S1 Dataset — (XLS) [file pone.0273692.s001.xls]

## Sheet: Sheet1
SN	Age	Gender	Place_of_residence	Religion	Marital_status	Insurance_status	Hight	Weight	Duration	Patient_complain_at_first_visit	Biopsy	Colonoscopy	CT_scan	X_ray	Ultrasound	Base_line_HCT_level	Blood_group	CEA_level	Comorbid_illness	If_yes_specify	Tumor_location	Stage_at_diagnosis	Histologic_type	Histological_Grading	Metastasis_history	Surgery	Chemotherapy	Surgery_Radiotherapy	Surgery_Chemotherapy	Surgery_chemotherapy_radiotherap	Type_of_chemotherapy_drug	Number_of_chemotherapy	Reccurency_of_CRC	Outcome	new_tumorlocationTumor_location	new_HCTBase_line_HCT_level	Firstvisit_to_diagnosis	firstvisit_DX	dagnosis_to_treatment	Final_outcomeOutcome	Followup_Time	new_symptom_durationDuration	Final_dx_firtvistfirstvisit_DX	Final_dx_Rxdagnosis_to_treatment	new_stageStage_at_diagnosis	new_CEACEA_level	_st	_d	_t
1	55	Male	Rural	Muslim	Married	Paid	1.68	51	4	perinial swelling	Yes	No	No	No	Yes	61	O	0.96	No	.	Rectal	Stage IV	Mucinous/signet ring cell carcenoma	Poorly differentiated	Yes	No	Yes	No	No	No	oxaloplatin and cyclophosphide	1	No	Improved	1	2	22	22	7	0	7	1	1	1	3	1	1	0	7
2	49	Female	Rural	Orthodox	Married	Paid	1.6	53	3	bloody diarrhia	Yes	Yes	Yes	No	No	41.7	O	1.56	Yes	HTN and Asthma	Colon	Stage IV	Adenocarcenoma	Moderatly differentiated	No	No	No	No	Yes	No	leucovorine and oxaloplatin	12	Yes	Improved	2	2	7	7	296	0	1093	1	1	3	3	1	1	0	1093
3	78	Male	Urban	Orthodox	Married	Paid	1.61	42	24	rectal bleeding	Yes	Yes	No	No	No	45	O	0.57	Yes	COPD	Rectal	Stage IV	Mucinous/signet ring cell carcenoma	Moderatly differentiated	Yes	No	No	No	Yes	No	leucovorine and oxaloplatin	12	Yes	Death	1	2	39	39	234	1	555	3	2	3	3	1	1	1	555
4	47	Female	Rural	Orthodox	Married	Paid	1.64	52	6	perinial swelling	No	No	Yes	Yes	No	35	O	143	No	.	Anorectal	Stage IV	Mucinous/signet ring cell carcenoma	Poorly differentiated	Yes	No	No	No	Yes	No	leucovorine	2	No	Improved	1	2	15	15	27	0	422	2	1	1	3	2	1	0	422
5	40	Female	Urban	Orthodox	Married	Paid	1.61	44	24	abdominal pain	Yes	No	No	No	No	42.5	B	165.53	No	.	Rectosigmoid	Stage IV	Adenocarcenoma	Well differentiated	Yes	No	No	No	Yes	No	leucovorine and oxaloplatin	6	Yes	loss to follow up	2	2	59	59	5	0	203	3	2	1	3	2	1	0	203
6	28	Male	Urban	Orthodox	Unmarried	Free for charge	1.64	53	0.75	abdominal pain	Yes	No	No	No	Yes	44.2	B	1.84	No	.	Colon	Stage I	Adenocarcenoma	Well differentiated	No	No	Yes	No	No	No	oxaloplatin and lecovorin	9	Yes	Death	2	2	6	6	9	1	244	1	1	1	1	1	1	1	244
7	62	Male	Urban	Orthodox	Married	Free for charge	1.41	45	4	rectal bleeding	Yes	No	Yes	No	No	36.5	O	1.8	No	.	Colon	Stage I	Adenocarcenoma	Well differentiated	No	No	No	No	Yes	No	leucovorine	6	No	Improved	2	2	52	52	124	0	1238	1	2	2	1	1	1	0	1238
8	59	Female	Rural	Orthodox	Married	Paid	1.64	45	6	intermitent abdominal pai	Yes	Yes	Yes	Yes	No	37.8	A	36.1	Yes	LBO	Colon	Stage IV	Mucinous/signet ring cell carcenoma	Poorly differentiated	Yes	No	No	No	Yes	No	O and L	11	Yes	Improved	2	2	66	66	247	0	728	2	2	3	3	2	1	0	728
9	20	Male	Urban	Orthodox	Unmarried	Paid	1.58	39	0.25	failure to pass feaces	Yes	No	No	No	No	46.5	A	1.78	Yes	SBO	Colon	Stage II	Mucinous/signet ring cell carcenoma	Moderatly differentiated	No	Yes	No	No	No	No	.		No	Death	2	2	71	71		1	287	1	2		1	1	1	1	287
10	72	Male	Rural	Orthodox	Married	Paid	1.67	56	24	perinial swelling with pu	Yes	No	Yes	No	No	31.4	O	6.51	Yes	HTN	Rectal	Stage IV	Mucinous/signet ring cell carcenoma	Well differentiated	Yes	No	No	No	Yes	No	O and L	10	Yes	Death	1	1	38	38	425	1	621	3	2	3	3	2	1	1	621
11	30	Male	Urban	Orthodox	Unmarried	Paid	1.64	56	3	rectal bleeding	No	No	Yes	No	No	34.8	B	43.4	No	.	Rectal	Stage IV	Mucinous/signet ring cell carcenoma	Poorly differentiated	Yes	No	Yes	No	No	No	O and L	1	No	Referral	1	2	34	34	257	0	279	1	2	3	3	2	1	0	279
12	67	Female	Rural	Orthodox	Married	Paid	1.62	53	6	Abdominal swelling	Yes	No	Yes	No	No	34.2	A	64.6	No	.	Colon	Stage IV	Mucinous/signet ring cell carcenoma	Poorly differentiated	Yes	No	Yes	No	No	No	capatilline	1	No	Death	2	1	39	39	25	1	25	2	2	1	3	2	1	1	25
13	68	Male	Rural	Orthodox	Married	Paid	1.63	57	24	rectal bleeding	Yes	Yes	No	Yes	No	27.1	O	5.18	Yes	BPH	Rectal	Stage IV	Mucinous/signet ring cell carcenoma	Well differentiated	Yes	No	No	No	No	No	.		No	loss to follow up	1	1	65	65		0	23	3	2		3	2	1	0	23
14	60	Female	Urban	Orthodox	Married	Paid	1.49	41	1	abdominal pain	Yes	Yes	Yes	No	No	39	AB	9	No	.	Rectal	Stage III	Adenocarcenoma	Well differentiated	Yes	No	Yes	No	No	No	O and L	1	No	loss to follow up	1	2	32	32	88	0	90	1	2	2	2	2	1	0	90
15	35	Female	Rural	Orthodox	Married	Free for charge	1.67	43	0.12	veginal bleeding	No	Yes	No	No	No	39.7	A	151	No	.	Colon	Stage IV	Adenocarcenoma	Well differentiated	Yes	No	No	No	No	No	.		No	Death	2	2	59	59		1	131	1	2		3	2	1	1	131
16	60	Female	Rural	Orthodox	Married	Free for charge	1.63	46	0.75	abdominal pain	No	No	Yes	No	Yes	32	A	1.28	Yes	HTN	Colon	Stage III	Mucinous/signet ring cell carcenoma	Well differentiated	Yes	No	No	No	Yes	No	Capa,oxal	3	No	No change	2	1	132	132	4	0	99	1	2	1	2	1	1	0	99
17	45	Female	Rural	Protestant	Married	Paid	1.59	47	3	rectal bleeding	No	Yes	No	Yes	No	42.4	A	4.19	No	.	Colorectal	Stage IV	Adenocarcenoma	Well differentiated	Yes	No	No	No	Yes	No	O and L	18	Yes	loss to follow up	3	2	86	86	19	0	636	1	2	1	3	1	1	0	636
18	62	Male	Rural	Orthodox	Married	Paid	1.69	50.01	2	lower abdominal pain	No	Yes	No	Yes	No	34.9	O	73.7	No	.	Anorectal	Stage IV	Adenocarcenoma	Well differentiated	Yes	No	Yes	No	No	No	O and L	11	Yes	Improved	1	2	57	57	4	0	351	1	2	1	3	2	1	0	351
19	38	Female	Rural	Orthodox	Married	Paid	1.59	51	0.13	lower abdominal pain	Yes	No	Yes	No	Yes	46.9	B	624.51	No	.	Colon	Stage IV	Adenocarcenoma	Well differentiated	Yes	No	No	No	Yes	No	O and L	18	Yes	Death	2	2	412	412	39	1	471	1	3	2	3	2	1	1	471
20	52	Male	Rural	Orthodox	Married	Paid	1.67	44	3	rectal bleeding and abdom	No	Yes	No	Yes	No	28.2	A	31.13	No	.	Rectal	Stage IV	Adenocarcenoma	Well differentiated	Yes	No	Yes	No	No	No	oxaloplatin	2	No	Improved	1	1	26	26	12	0	705	1	1	1	3	2	1	0	705
21	60	Female	Rural	Orthodox	Married	Paid	1.58	48	3	rectal bleeding	No	Yes	No	Yes	No	31.5	A	73.19	No	.	Colorectal	Stage IV	Adenocarcenoma	Well differentiated	Yes	No	Yes	No	No	No	leucovorine	1	No	Death	3	1	2	2	25	1	353	1	1	1	3	2	1	1	353
22	40	Female	Rural	Orthodox	Married	Paid	1.59	45	2	abdominal distention	No	Yes	No	Yes	No	37.58	A	32.14	No	.	Rectal	Stage IV	Adenocarcenoma	Moderatly differentiated	Yes	No	Yes	No	No	No	oxaloplatin	12	Yes	Improved	1	2	15	15	285	0	799	1	1	3	3	2	1	0	799
23	60	Male	Rural	Orthodox	Married	Paid	1.63	52	0.25	abdominal pain	Yes	No	No	Yes	No	42.2	O	3.6	No	.	Rectal	Stage IV	Adenocarcenoma	Well differentiated	Yes	No	Yes	No	No	No	oxaloplatin	10	Yes	Improved	1	2	93	93	231	0	922	1	2	3	3	1	1	0	922
24	52	Male	Rural	Orthodox	Married	Paid	1.66	57	0.25	rectal bleeding	Yes	No	No	Yes	No	38.8	A	35.78	No	.	Colon	Stage IV	Adenocarcenoma	Well differentiated	Yes	No	Yes	No	No	No	oxaloplatin	10	Yes	Improved	2	2	72	72	11	0	342	1	2	1	3	2	1	0	342
25	60	Male	Rural	Orthodox	Married	Paid	1.71	58	0.5	abdominal pain	No	No	No	Yes	No	40.1	A	1.33	No	.	Rectal	Stage IV	Adenocarcenoma	Well differentiated	Yes	No	No	No	Yes	No	Oxaloplatin	6	Yes	Improved	1	2	66	66	40	0	309	1	2	2	3	1	1	0	309
26	50	Male	Urban	Orthodox	Married	Paid	1.72	57	0.5	abdominal pain	Yes	No	No	Yes	No	33.61	A	746.4	No	.	Colon	Stage IV	Adenocarcenoma	Well differentiated	Yes	No	Yes	No	No	No	Oxaloplatin	2	Yes	Improved	2	1	402	402	807	0	895	1	3	3	3	2	1	0	895
27	23	Female	Rural	Orthodox	Unmarried	Paid	1.59	49	10	bloody diahrrea	No	No	Yes	Yes	No	38.3	A	3.73	No	.	Rectal	Stage IV	Adenocarcenoma	Well differentiated	Yes	No	Yes	No	No	No	oxaloplatin	2	Yes	Improved	1	2	148	148	377	0	768	2	2	3	3	1	1	0	768
28	32	Female	Rural	Orthodox	Married	Paid	1.6	59	0.75	abdominal pain	No	No	Yes	Yes	Yes	51.2	O	6.32	No	.	Colon	Stage IV	Adenocarcenoma	Well differentiated	Yes	No	Yes	No	No	No	leucovorine	11	Yes	Improved	2	2	5	5	135	0	1092	1	1	2	3	2	1	0	1092
29	55	Male	Rural	Orthodox	Married	Paid	1.59	53	0.13	abdominal pain	No	Yes	No	Yes	No	43.9	O	3	No	.	Colon	Stage IV	Adenocarcenoma	Moderatly differentiated	Yes	No	Yes	No	No	No	oxaloplatin	9	Yes	Improved	2	2	29	29	150	0	933	1	1	2	3	1	1	0	933
30	22	Male	Rural	Orthodox	Unmarried	Paid	1.63	51	0.25	failur to pass feaces and	Yes	No	No	Yes	Yes	29.9	A	8.34	No	.	Colon	Stage III	Adenocarcenoma	Well differentiated	Yes	No	No	No	Yes	No	oxaloplatin	3	Yes	Improved	2	1	152	152	143	0	728	1	3	2	2	2	1	0	728
31	67	Male	Rural	Orthodox	Married	Paid	1.67	53	4	bloddy diahrria	Yes	No	No	Yes	No	29.3	A	20.4	Yes	HTN	Rectal	Stage IV	Adenocarcenoma	Well differentiated	Yes	No	No	No	Yes	No	capacitabine	1	Yes	Improved	1	1	57	57	63	0	663	1	2	2	3	2	1	0	663
32	47	Male	Rural	Orthodox	Married	Paid	1.73	60	0.5	rectal bleeding	No	No	No	Yes	Yes	30.2	A	11.3	No	.	Rectal	Stage IV	Adenocarcenoma	Well differentiated	Yes	No	Yes	No	No	No	OXALOPLATIN	1	Yes	Death	1	1	206	206	173	1	218	1	3	3	3	2	1	1	218
33	53	Female	Rural	Orthodox	Married	Free for charge	1.62	51	0.25	abdominal pain	Yes	No	No	Yes	No	39.8	A	75	No	.	Colon	Stage IV	Adenocarcenoma	Well differentiated	Yes	No	No	No	Yes	No	leucovorine	5	Yes	Improved	2	2	29	29	74	0	455	1	1	2	3	2	1	0	455
34	46	Male	Rural	Orthodox	Married	Paid	1.58	56	1.5	abdominal pain	No	Yes	No	Yes	No	41	A	1.12	No	.	Colon	Stage IV	Adenocarcenoma	Well differentiated	Yes	No	Yes	No	No	No	oxaloplatin	6	Yes	Improved	2	2	2	2	44	0	564	1	1	2	3	1	1	0	564
35	55	Female	Rural	Orthodox	Married	Paid	1.6	50	0.5	abdominal distention	Yes	No	No	Yes	Yes	36.1	O	1.59	No	.	Rectal	Stage IV	Adenocarcenoma	Well differentiated	Yes	No	No	No	Yes	No	oxaloplatin	14	Yes	Death	1	2	44	44	160	1	350	1	2	3	3	1	1	1	350
36	40	Female	Urban	Orthodox	Married	Free for charge	1.59	49	0.5	rectal bleeding	No	Yes	No	No	Yes	37.1	O	2.01	No	.	Colorectal	Stage IV	Adenocarcenoma	Moderatly differentiated	Yes	No	No	No	Yes	No	oxaloplatin	3	No	No change	3	2	21	21	549	0	599	1	1	3	3	1	1	0	599
37	50	Male	Rural	Orthodox	Married	Paid	1.58	51.5	0.25	retal bleeding and abdomi	Yes	No	No	Yes	Yes	34.6	A	13.4	No	.	Colon	Stage IV	Adenocarcenoma	Well differentiated	Yes	No	No	No	Yes	No	capacitabine	6	Yes	Improved	2	2	24	24	37	0	474	1	1	2	3	2	1	0	474
38	29	Female	Rural	Orthodox	Married	Paid	1.64	53	24	rectal bleeding	No	Yes	No	Yes	No	33.4	O	81.3	Yes	DM	Colorectal	Stage IV	Adenocarcenoma	Well differentiated	Yes	No	Yes	No	No	No	cisplatin	11	Yes	Improved	3	1	1	1	194	0	283	3	1	3	3	2	1	0	283
39	45	Male	Rural	Orthodox	Married	Free for charge	1.71	63	3	rectal bleeding and abdom	Yes	Yes	No	Yes	No	40.5	A	32.8	No	.	Rectal	Stage IV	Adenocarcenoma	Well differentiated	Yes	No	No	No	Yes	No	oxaloplatin	16	Yes	Death	1	2	50	50	112	1	672	1	2	2	3	2	1	1	672
40	47	Male	Rural	Orthodox	Married	Free for charge	1.68	61	2	abdominal pain	No	Yes	No	Yes	No	44.3	O	4.91	No	.	Rectal	Stage IV	Adenocarcenoma	Well differentiated	Yes	No	Yes	No	No	No	capacitaline and oxaloplatin	2	Yes	Improved	1	2	31	31	265	0	315	1	2	3	3	1	1	0	315
41	38	Female	Rural	Orthodox	Married	Paid	1.59	46	3	abdominal distention	Yes	Yes	No	Yes	No	23.9	O	115.57	No	.	Rectal	Stage IV	Adenocarcenoma	Moderatly differentiated	Yes	No	No	No	Yes	No	O and L	11	Yes	Death	1	1	13	13	9	1	427	1	1	1	3	2	1	1	427
42	60	Male	Rural	Orthodox	Married	Paid	1.71	60	2	abdominal distention	No	Yes	No	No	Yes	27.2	O	85.09	No	.	Colon	Stage IV	Adenocarcenoma	Well differentiated	Yes	No	Yes	No	No	No	oxaloplatin	9	Yes	Death	2	1	12	12	155	1	389	1	1	3	3	2	1	1	389
43	59	Female	Rural	Orthodox	Married	Paid	1.6	56	24	Abdominal pain	No	Yes	No	No	Yes	31	O	513.13	No	.	Colon	Stage IV	Adenocarcenoma	Well differentiated	Yes	No	Yes	No	No	No	O and L	17	Yes	Death	2	1	52	52	378	1	864	3	2	3	3	2	1	1	864
44	58	Female	Rural	Orthodox	Married	Paid	1.63	49	3	abdominal pain	No	Yes	No	Yes	No	33.3	O	73.17	No	.	Colorectal	Stage IV	Adenocarcenoma	Well differentiated	Yes	No	Yes	No	No	No	oxaloplatin	16	Yes	Death	3	1	29	29	10	1	484	1	1	1	3	2	1	1	484
45	32	Female	Rural	Orthodox	Married	Paid	1.64	52	24	abdominal pain	No	Yes	No	Yes	No	29.11	A	513.7	No	.	Rectal	Stage IV	Adenocarcenoma	Well differentiated	Yes	No	No	No	Yes	No	oxaloplatin	17	Yes	Death	1	1	90	90	24	1	907	3	2	1	3	2	1	1	907
46	75	Male	Rural	Orthodox	Married	Free for charge	1.67	55	1	abdominal pain and rectal	No	Yes	No	Yes	No	44.71	O	431.53	No	.	Colon	Stage IV	Adenocarcenoma	Well differentiated	Yes	No	Yes	No	No	No	adrenamixine	7	Yes	Improved	2	2	32	32	7	0	577	1	2	1	3	2	1	0	577
47	63	Male	Rural	Orthodox	Married	Paid	1.67	53	1	bloody diahrria and abdom	No	Yes	No	Yes	No	39.3	A	18.7	No	.	Colon	Stage IV	Adenocarcenoma	Moderatly differentiated	Yes	No	No	No	Yes	No	oxaloplatin	9	Yes	Improved	2	2	2	2	107	0	337	1	1	2	3	2	1	0	337
48	60	Male	Urban	Muslim	Married	Paid	1.63	53	0.75	abdominal pain	Yes	No	Yes	No	No	25.5	O	39.53	No	.	Anorectal	Stage IV	Adenocarcenoma	Well differentiated	Yes	No	Yes	No	No	No	oxaloplatin	3	Yes	Improved	1	1	23	23	49	0	139	1	1	2	3	2	1	0	139
49	70	Male	Rural	Muslim	Married	Paid	1.69	53	3	abdominal pain	No	Yes	No	Yes	No	23.15	O	38.62	No	.	Anorectal	Stage IV	Adenocarcenoma	Well differentiated	Yes	No	No	No	Yes	No	leucovorine	4	Yes	Improved	1	1	6	6	131	0	477	1	1	2	3	2	1	0	477
50	34	Female	Rural	Orthodox	Married	Paid	1.68	61	0.5	abdominal pain	No	Yes	No	Yes	No	30.9	A	18.1	No	.	Colon	Stage IV	Adenocarcenoma	Well differentiated	Yes	No	Yes	No	No	No	oxloplatin	16	Yes	Death	2	1	36	36	225	1	795	1	2	3	3	2	1	1	795
51	64	Male	Rural	Orthodox	Married	Paid	1.71	59	4	abdominal pain	No	Yes	No	Yes	No	26.7	A	11.3	No	.	Colorectal	Stage IV	Adenocarcenoma	Well differentiated	Yes	No	No	No	Yes	No	capacitabine	17	Yes	Improved	3	1	19	19	40	0	731	1	1	2	3	2	1	0	731
52	30	Male	Rural	Orthodox	Unmarried	Free for charge	1.71	63	24	lower abdominal pain	No	No	Yes	Yes	No	41.4	A	7.3	No	.	Colon	Stage IV	Adenocarcenoma	Well differentiated	Yes	No	Yes	No	No	No	capacitabine	6	Yes	Death	2	2	1	1	66	1	666	3	1	2	3	2	1	1	666
53	63	Male	Urban	Orthodox	Married	Paid	1.57	57	0.5	abdominal pain	No	No	No	Yes	Yes	41.3	O	17.8	No	.	Colon	Stage IV	Adenocarcenoma	Well differentiated	Yes	No	No	No	Yes	No	leucovorine	3	Yes	Improved	2	2	2	2	278	0	820	1	1	3	3	2	1	0	820
54	27	Male	Rural	Orthodox	Unmarried	Paid	1.66	54	1	diahrria	No	No	Yes	No	No	30.2	A	18.3	No	.	Rectal	Stage IV	Adenocarcenoma	Moderatly differentiated	Yes	No	Yes	No	No	No	oxaloplatin	5	Yes	Improved	1	1	206	206	173	0	539	1	3	3	3	2	1	0	539
55	54	Male	Rural	Orthodox	Married	Paid	1.68	63	0.25	abdominal pain	No	No	No	Yes	Yes	34.5	O	31.13	No	.	Rectal	Stage IV	Adenocarcenoma	Moderatly differentiated	Yes	No	No	No	Yes	No	oxaloplatin	7	Yes	Improved	1	1	1	1	345	0	722	1	1	3	3	2	1	0	722
56	61	Female	Urban	Orthodox	Married	Paid	1.65	51	1	rectal bleeding	No	Yes	No	Yes	No	34.5	A	33.15	No	.	Rectal	Stage IV	Adenocarcenoma	Moderatly differentiated	Yes	No	Yes	No	No	No	oxaloplatin	2	Yes	Improved	1	1	201	201	21	0	410	1	3	1	3	2	1	0	410
57	65	Male	Rural	Orthodox	Married	Paid	1.69	56	1	rectal bleeding	No	Yes	No	Yes	No	30.5	O	13.7	No	.	Rectal	Stage IV	Adenocarcenoma	Moderatly differentiated	Yes	No	Yes	No	No	No	leucovorine	10	Yes	Improved	1	1	33	33	42	0	957	1	2	2	3	2	1	0	957
58	30	Male	Rural	Orthodox	Unmarried	Paid	1.63	57	6	rectal bleeding	No	No	Yes	No	Yes	42.8	B	186.43	No	.	Colon	Stage IV	Adenocarcenoma	Well differentiated	Yes	No	Yes	No	No	No	O and L	6	No	Improved	2	2	4	4	766	0	886	2	1	3	3	2	1	0	886
59	40	Male	Rural	Orthodox	Married	Paid	1.61	54	0.75	diahrrea	No	No	Yes	Yes	No	30.6	O	16.36	No	.	Colorectal	Stage III	Adenocarcenoma	Well differentiated	No	No	No	No	Yes	No	capacitabine	3	No	Death	3	1	1	1	48	1	184	1	1	2	2	2	1	1	184
60	29	Male	Rural	Orthodox	Unmarried	Paid	1.64	54	0.75	rectal bleeding	Yes	No	No	Yes	No	33.2	O	123.54	Yes	HIV	Anorectal	Stage IV	Adenocarcenoma	Well differentiated	Yes	No	No	No	Yes	No	cisplatin	6	No	Death	1	1	28	28	80	1	259	1	1	2	3	2	1	1	259
61	21	Female	Urban	Orthodox	Unmarried	Paid	1.59	33	1	lower abdominal pain	No	No	Yes	Yes	No	30	O	70.03	No	.	Rectal	Stage IV	Adenocarcenoma	Well differentiated	Yes	No	Yes	No	No	No	oxaloplatin	7	Yes	Improved	1	1	14	14	68	0	419	1	1	2	3	2	1	0	419
62	65	Male	Rural	Orthodox	Married	Paid	1.69	50	0.13	abdominal pain	No	No	Yes	Yes	No	39.9	A	11.4	No	.	Rectal	Stage III	Adenocarcenoma	Well differentiated	No	No	No	No	Yes	No	capacitabine	3	Yes	Improved	1	2	2	2	33	0	94	1	1	2	2	2	1	0	94
63	21	Male	Rural	Orthodox	Unmarried	Paid	1.73	67	2	rectal bleeding	Yes	No	No	No	Yes	33.4	AB	8.45	No	.	Rectal	Stage III	Adenocarcenoma	Well differentiated	Yes	No	No	No	Yes	No	leucovorine	16	Yes	Improved	1	1	9	9	1	0	517	1	1	1	2	2	1	0	517
64	55	Female	Urban	Orthodox	Married	Paid	1.64	52	0.13	left leg swelling	No	No	Yes	No	No	37.9	O	19.07	No	.	Colorectal	Stage IV	Adenocarcenoma	Well differentiated	Yes	No	Yes	No	No	No	oxaloplatin	2	No	Improved	3	2	1	1	15	0	46	1	1	1	3	2	1	0	46
65	47	Male	Urban	Orthodox	Married	Paid	1.58	54	3	abdominal pain	Yes	No	No	No	No	38.5	B	146.23	No	.	Colon	Stage IV	Adenocarcenoma	Well differentiated	Yes	No	Yes	No	No	No	capacitabine	5	Yes	Improved	2	2	35	35	77	0	421	1	2	2	3	2	1	0	421
66	40	Female	Urban	Orthodox	Married	Paid	1.69	59	3	lower abdominal pain	No	Yes	No	No	No	31.4	B	3.14	No	.	Colorectal	Stage III	Adenocarcenoma	Poorly differentiated	Yes	Yes	No	No	No	No	.		No	No change	3	1	443	443		0	33	1	3		2	1	1	0	33
67	48	Male	Urban	Orthodox	Married	Free for charge	1.65	58	1	abdominal pain	No	Yes	No	Yes	No	45.8	A	0.8	No	.	Colon	Stage II	Adenocarcenoma	Well differentiated	No	No	Yes	No	No	No	leucovorine	1	No	Improved	2	2	2	2	3	0	5	1	1	1	1	1	1	0	5
68	30	Male	Urban	Orthodox	Married	Paid	1.67	62	24	rectal bleeding	Yes	Yes	No	No	No	48.6	O	63.09	No	.	Rectal	Stage IV	Mucinous/signet ring cell carcenoma	Moderatly differentiated	Yes	Yes	No	No	No	No	.		No	Death	1	2	8	8		1	713	3	1		3	2	1	1	713
69	25	Female	Rural	Orthodox	Married	Free for charge	1.62	48	0.25	abdominal pain	No	Yes	No	No	No	30	O	0.68	No	.	Rectal	Stage III	Adenocarcenoma	Poorly differentiated	Yes	Yes	No	No	No	No	.		Yes	Improved	1	1	6	6		0	538	1	1		2	1	1	0	538
70	58	Male	Rural	Muslim	Married	Paid	1.7	57	1	rectal and urine incontin	No	Yes	No	Yes	No	30	B	13.67	No	.	Colon	Stage IV	Mucinous/signet ring cell carcenoma	Poorly differentiated	Yes	No	Yes	No	No	No	O and L	1	No	Death	2	1	3	3	43	1	44	1	1	2	3	2	1	1	44
71	76	Male	Rural	Orthodox	Married	Paid	1.69	59	11	early fatigue	Yes	No	No	Yes	No	34.6	B	200	No	.	Colon	Stage IV	Adenocarcenoma	Moderatly differentiated	Yes	No	No	No	No	No	.		No	Death	2	2	31	31		1	12	2	2		3	2	1	1	12
72	72	Male	Urban	Orthodox	Married	Free for charge	1.66	45	1	rectal bleeding	No	No	Yes	No	No	32.7	A	163.13	Yes	HIV and TB	Colon	Stage IV	Adenocarcenoma	Well differentiated	Yes	No	Yes	No	No	No	oxaloplatin and capacitabine	4	No	Improved	2	1	1	1	93	0	256	1	1	2	3	2	1	0	256
73	35	Female	Urban	Orthodox	Divorsed	Paid	1.58	49	0.5	rectal bleeding	No	No	No	No	Yes	40	A	19.23	No	.	Colon	Stage IV	Adenocarcenoma	Well differentiated	Yes	No	No	No	No	No	.		No	Improved	2	2	165	165		0	10	1	3		3	2	1	0	10
74	65	Male	Urban	Orthodox	Married	Free for charge	1.64	53	0.5	vomiting and abdominal bl	No	Yes	No	No	No	34	O	1.67	Yes	nonkodgkin'slymphoma	Colorectal	Stage III	Adenocarcenoma	Well differentiated	No	No	No	No	No	No	.		No	loss to follow up	3	1	158	158		0	30	1	3		2	1	1	0	30
75	56	Male	Rural	Orthodox	Married	Paid	1.72	58	24	bloody diarrhea	Yes	Yes	Yes	No	No	29	B	10.12	Yes	HIV and PTB	Rectal	Stage IV	Adenocarcenoma	Well differentiated	Yes	No	No	No	No	No	.		No	loss to follow up	1	1	1	1		0	539	3	1		3	2	1	0	539
76	47	Female	Rural	Orthodox	Widowed	Free for charge	1.55	51	0.25	abdominal pain	Yes	No	Yes	No	No	37.2	A	132.04	Yes	HTN	Colorectal	Stage IV	Adenocarcenoma	Poorly differentiated	Yes	No	No	No	Yes	No	leucovorine	16	Yes	Death	3	2	14	14	23	1	486	1	1	1	3	2	1	1	486
77	62	Male	Urban	Orthodox	Married	Paid	1.67	61	4	bloody diarrhea	No	No	Yes	No	No	34.62	AB	1.72	No	.	Colon	Stage III	Adenocarcenoma	Well differentiated	No	No	No	No	No	No	.		No	loss to follow up	2	2	18	18		0	31	1	1		2	1	1	0	31
78	28	Male	Rural	Orthodox	Married	Free for charge	1.7	45	3	abdominal pain	Yes	Yes	No	No	Yes	49.1	AB	73.92	No	.	Colon	Stage IV	Adenocarcenoma	Well differentiated	Yes	No	Yes	No	No	No	O and L	1	No	loss to follow up	2	2	25	25	85	0	88	1	1	2	3	2	1	0	88
79	65	Female	Rural	Orthodox	Married	Paid	1.56	47	24	abdominal pain	No	Yes	Yes	Yes	No	35.6	O	2.75	No	.	Colon	Stage IV	Adenocarcenoma	Moderatly differentiated	Yes	No	Yes	No	No	No	capacitabine	1	No	Referral	2	2	18	18	38	0	11	3	1	2	3	1	1	0	11
80	62	Female	Urban	Orthodox	Married	Free for charge	1.66	64	6	abdominal pain	Yes	Yes	No	No	Yes	47	A	28.19	No	.	Rectal	Stage IV	Adenocarcenoma	Moderatly differentiated	Yes	No	Yes	No	No	No	O and L	1	Yes	Referral	1	2	29	29	190	0	193	2	1	3	3	2	1	0	193
81	32	Female	Rural	Orthodox	Married	Free for charge	1.53	52	0.13	abdominal pain	Yes	No	No	Yes	Yes	31.4	O	1.78	Yes	SBO and CKD	Rectosigmoid	Stage II	Adenocarcenoma	Well differentiated	No	No	Yes	No	No	No	O and L	7	Yes	No change	2	1	92	92	183	0	818	1	2	3	1	1	1	0	818
82	60	Female	Urban	Orthodox	Married	Paid	1.62	54	5	failure to pass feaces	Yes	Yes	No	Yes	No	33.5	A	0.89	No	.	Colorectal	Stage III	Mucinous/signet ring cell carcenoma	Poorly differentiated	No	Yes	No	No	No	No	.		No	Referral	3	1	6	6		0	208	1	1		2	1	1	0	208
83	75	Female	Urban	Orthodox	Married	Free for charge	1.6	50	6	abdominal pain	Yes	No	Yes	Yes	No	34.2	A	0.71	No	.	Colon	Stage III	Adenocarcenoma	Well differentiated	No	No	No	No	Yes	No	O and L	5	No	Improved	2	1	31	31	195	0	471	2	2	3	2	1	1	0	471
84	69	Male	Rural	Orthodox	Married	Paid	1.63	53	5	rectal bleeding	Yes	Yes	Yes	No	Yes	35.5	O	932.25	Yes	HTN, type II DM	Colon	Stage IV	Mucinous/signet ring cell carcenoma	Poorly differentiated	Yes	No	Yes	No	No	No	leuovorine	4	Yes	Death	2	2	15	15	582	1	900	1	1	3	3	2	1	1	900
85	32	Female	Urban	Orthodox	Married	Paid	1.5	65	5	rectal bleeding	Yes	No	No	No	No	41.7	A	2.5	Yes	BPH,HTN	Colon	Stage II	Adenocarcenoma	Well differentiated	No	No	Yes	No	No	No	Oxaloplatin,leucoverin	12	Yes	Death	2	2	453	453	2	1	27	1	3	1	1	1	1	1	27
86	32	Female	Urban	Orthodox	Married	Paid	1.63	63	0.17	failure to pass feaces	No	No	No	No	No	44	B	6	No	.	Colon	Stage II	Mucinous/signet ring cell carcenoma	Moderatly differentiated	No	Yes	No	No	No	No	.		No	Improved	2	2	40	40		0	20	1	2		1	2	1	0	20
87	30	Female	Rural	Orthodox	Divorsed	Free for charge			8	blood mixed stool	Yes	Yes	Yes	No	No	40.6	A	7.3	No	.	Rectal	Stage II	Adenocarcenoma	Well differentiated	No	No	No	No	Yes	No	leucovorine	6	No	Improved	1	2	130	130	122	0	281	2	2	2	1	2	1	0	281
88	51	Male	Urban	Orthodox	Married	Paid	1.7	74	0.5	abdominal pain	Yes	Yes	No	No	Yes	40.7	A	3.5	Yes	DVT and HTN	Colorectal	Stage III	Adenocarcenoma	Well differentiated	No	No	No	No	Yes	No	O and L	12	Yes	Death	3	2	1	1	135	1	1440	1	1	2	2	1	1	1	1440
89	55	Male	Rural	Orthodox	Married	Paid	1.78	54	0.25	failur to pass feaces and	Yes	No	No	Yes	No	43.8		1.98	No	.	Colon	Stage II	Mucinous/signet ring cell carcenoma	Moderatly differentiated	No	No	No	No	Yes	No	oxaloplatin and capacitabine	5	No	Improved	2	2	128	128	24	0	336	1	2	1	1	1	1	0	336
90	50	Male	Rural	Orthodox	Married	Free for charge			0.25	failure topass feaces and	No	No	No	Yes	No	52	A	4	No	.	Colorectal	Stage II	Adenocarcenoma	Well differentiated	No	No	No	No	Yes	No	leucovorine	1	No	Improved	3	2	95	95	243	0	541	1	2	3	1	1	1	0	541
91	50	Male	Rural	Muslim	Married	Free for charge	1.67	52	6	rectal bleeding	Yes	No	Yes	Yes	No	26.8		1.35	No	.	Rectal	Stage IV	Adenocarcenoma	Well differentiated	No	No	Yes	No	No	No	O and L	3	No	Improved	1	1	68	68	16	0	424	2	2	1	3	1	1	0	424
92	25	Male	Urban	Orthodox	Unmarried	Paid	1.69	46	2	abdominal pain	Yes	Yes	Yes	No	No	31.1		105	No	.	Rectal	Stage IV	Adenocarcenoma	Well differentiated	Yes	No	Yes	No	No	No	oxaloplatine and capacitabine	6	No	Death	1	1	62	62	71	1	228	1	2	2	3	2	1	1	228
93	43	Male	Rural	Orthodox	Married	Free for charge	1.58	44	0.13	abdominal pain	No	No	Yes	Yes	Yes	23.7	B	1.48	No	.	Rectal	Stage III	Adenocarcenoma	Poorly differentiated	No	No	No	No	Yes	No	O and L	6	No	Death	1	1	32	32	140	1	736	1	2	2	2	1	1	1	736
94	53	Female	Urban	Orthodox	Married	Paid			0.25	falure to pass feaces and	No	No	No	Yes	No	38.8		4.46	No	.	Colon	Stage III	Adenocarcenoma	Well differentiated	No	No	No	No	Yes	No	O and L	6	No	Improved	2	2	90	90	2	0	39	1	2	1	2	1	1	0	39
95	62	Male	Rural	Muslim	Married	Free for charge			0.33	abdominal pain	Yes	No	No	No	No	30.1		1.93	No	.	Colon	Stage III	Adenocarcenoma	Well differentiated	No	No	Yes	No	No	No	O and L	12	Yes	Improved	2	1	17	17	28	0	415	1	1	1	2	1	1	0	415
96	27	Female	Rural	Orthodox	Unmarried	Free for charge	1.57	41	24	rectal bleeding	No	No	No	No	Yes	37		129.12	No	.	Rectal	Stage IV	Adenocarcenoma	Well differentiated	Yes	No	Yes	No	No	No	O and L	6	No	Death	1	2	5	5	7	1	477	3	1	1	3	2	1	1	477
97	68	Male	Urban	Orthodox	Married	Paid	1.75	72	36	abdominal pain,difficulty	Yes	No	No	No	No	28.2	B	19.56	Yes	prostatic cancer	Colorectal	Stage IV	Mucinous/signet ring cell carcenoma	Well differentiated	Yes	No	No	No	Yes	No	lecuverin	6	No	Improved	3	1	2	2	65	0	244	3	1	2	3	2	1	0	244
98	74	Male	Rural	Orthodox	Widowed	Paid	1.64	54	2	abdominal pian	Yes	No	No	No	No	39.2	O	1.5	No	.	Colon	Stage III	Mucinous/signet ring cell carcenoma	Well differentiated	Yes	No	No	No	Yes	No	CS and fu	3	No	Improved	2	2	3	3	46	0	140	1	1	2	2	1	1	0	140
99	38	Female	Rural	Orthodox	Married	Paid	1.56	31	1		Yes	No	No	No	No	37	B	1.5	No	.	Colon	Stage III	Adenocarcenoma	Poorly differentiated	No	No	No	No	Yes	No	lecu	6	No	Improved	2	2	99	99	47	0	649	1	2	2	2	1	1	0	649
100	38	Male	Rural	Orthodox	Married	Paid	1.55	55	12		No	Yes	No	No	No	46.5	O	12.41	Yes	PUD	Rectal	Stage III	Mucinous/signet ring cell carcenoma	Well differentiated	Yes	No	No	No	Yes	No	lecu	6	No	Improved	1	2	4	4	123	0	316	2	1	2	2	2	1	0	316
101	32	Male	Urban	Orthodox	Married	Paid			1		Yes	No	No	No	No	44.2	A	3.58	No	.	Colorectal	Stage II	Adenocarcenoma	Moderatly differentiated	No	No	No	No	Yes	No	Lecu	9	Yes	Improved	3	2	3	3	71	0	376	1	1	2	1	1	1	0	376
102	60	Female	Urban	Orthodox	Unmarried	Paid	1.5	56	3	rectal bleeding,tensumus	Yes	No	No	No	No	34.9	A	8.23	Yes	hemorrhoid	Anorectal	Stage IV	Mucinous/signet ring cell carcenoma	Poorly differentiated	Yes	No	No	No	Yes	No	ethopo,g platlin	4	No	Improved	1	2	33	28	1	0	94	1	1	1	3	2	1	0	94
103	62	Male	Urban	Orthodox	Widowed	Free for charge			2		No	No	Yes	No	No	55	AB	1.9	No	.	Colorectal	Stage III	Adenocarcenoma	Well differentiated	No	No	No	No	Yes	No	leuc	6	No	Improved	3	2	187	187	55	0	144	1	3	2	2	1	1	0	144
104	20	Female	Urban	Orthodox	Unmarried	Paid	1.5	38	6		Yes	Yes	No	No	No	34.5	O	1.7	Yes	ovarian cancer	Colon	Stage II	Adenocarcenoma	Well differentiated	No	No	Yes	No	No	No	oxaloplatin,leucovrin	5	No	Improved	2	1	37	37	31	0	190	2	2	2	1	1	1	0	190
105	28	Male	Rural	Orthodox	Unmarried	Paid			1		Yes	No	Yes	Yes	No	32.2	O	2.74	No	.	Colon	Stage III	Adenocarcenoma	Well differentiated	No	No	No	No	Yes	No	lecu	7	Yes	Improved	2	1	3	3	44	0	1019	1	1	2	2	1	1	0	1019
106	60	Female	Rural	Muslim	Widowed	Paid	1.67	54	0.1		Yes	No	Yes	No	No	27	A	2.94	No	.	Colon	Stage III	Adenocarcenoma	Well differentiated	No	No	No	No	Yes	No	lecu	3	No	Improved	2	1	46	46	37	0	137	1	2	2	2	1	1	0	137
107	55	Male	Rural	Orthodox	Married	Free for charge	1.71	60	48		Yes	No	No	No	No	38	A	9.13	Yes	DM	Anorectal	Stage III	Adenocarcenoma	Poorly differentiated	No	No	No	No	Yes	No	leuco	6	No	Improved	1	2	3	3	55	0	673	3	1	2	2	2	1	0	673
108	56	Male	Urban	Muslim	Married	Paid	1.72	49	2		No	No	No	Yes	Yes	43	O	2.1	No	.	Rectosigmoid	Stage IV	Mucinous/signet ring cell carcenoma	Well differentiated	Yes	No	Yes	No	No	No	cisplastin	2	No	Improved	2	2	7	7	1	0	16	1	1	1	3	1	1	0	16
109	55	Female	Rural	Orthodox	Widowed	Free for charge	1.62	55	24	rectal bleeding	Yes	Yes	No	No	No	41.2	A	11.71	No	.	Rectal	Stage III	Adenocarcenoma	Well differentiated	No	Yes	No	No	No	No	.		No	Referral	1	2	3	3		0	97	3	1		2	2	1	0	97
110	72	Male	Rural	Muslim	Widowed	Paid	1.74	72	24		Yes	No	Yes	No	No	33	O	6.5	Yes	HTN	Rectal	Stage IV	Adenocarcenoma	Well differentiated	Yes	No	No	No	Yes	No	lecu	4	No	Improved	1	1	104	104	49	0	283	3	2	2	3	2	1	0	283
111	60	Female	Urban	Orthodox	Married	Free for charge			1.2		Yes	No	Yes	No	No	25.7	O	18.2	No	.	Colon	Stage IV	Mucinous/signet ring cell carcenoma	Well differentiated	Yes	No	Yes	No	No	No	Lecu	1	No	Improved	2	1	111	111	188	0	214	1	2	3	3	2	1	0	214
112	60	Male	Urban	Muslim	Widowed	Paid			3		No	Yes	Yes	No	No	26.7	A	1.6	No	.	Rectal	Stage IV	Mucinous/signet ring cell carcenoma	Moderatly differentiated	Yes	No	No	No	Yes	No	lecu	6	No	Improved	1	1	26	26	110	0	141	1	1	2	3	1	1	0	141
113	55	Female	Rural	Muslim	Widowed	Paid	1.46	34	12		Yes	No	No	No	No	40	O	1.8	No	.	Rectal	Stage IV	Mucinous/signet ring cell carcenoma	Well differentiated	Yes	No	No	No	Yes	No	.	7	Yes	Improved	1	2	46	46	213	0	751	2	2	3	3	1	1	0	751
114	38	Female	Urban	Orthodox	Married	Free for charge	1.6	55	4		Yes	No	Yes	No	No	46.9	O	116.1	No	.	Colon	Stage IV	Mucinous/signet ring cell carcenoma	Poorly differentiated	Yes	No	No	No	Yes	No	.	5	No	loss to follow up	2	2	7	7	113	0	501	1	1	2	3	2	1	0	501
115	45	Female	Rural	Muslim	Married	Free for charge			4		No	Yes	No	No	No	42.5	A	1.6	No	.	Rectal	Stage III	Adenocarcenoma	Moderatly differentiated	No	No	No	No	Yes	No	.	6	No	loss to follow up	1	2	15	15	161	0	180	1	1	3	2	1	1	0	180
116	23	Female	Rural	Orthodox	Unmarried	Paid			10		Yes	Yes	No	No	No	37.1	B	189.1	Yes	fistula	Rectal	Stage IV	Mucinous/signet ring cell carcenoma	Moderatly differentiated	Yes	No	No	No	Yes	No	.	2	No	Improved	1	2	26	26	263	0	406	2	1	3	3	2	1	0	406
117	55	Female	Rural	Muslim	Married	Paid			0.5		No	Yes	No	No	No	43.4	B	32.7	No	.	Rectal	Stage IV	Mucinous/signet ring cell carcenoma	Moderatly differentiated	Yes	No	No	No	Yes	No	.	4	No	Improved	1	2	16	16	199	0	338	1	1	3	3	2	1	0	338
118	40	Female	Rural	Orthodox	Married	Paid			2		No	Yes	Yes	No	No	43.21	A	1.6	No	.	Colon	Stage III	Mucinous/signet ring cell carcenoma	Well differentiated	Yes	No	No	No	Yes	No	.	10	Yes	Improved	2	2	10	10	132	0	833	1	1	2	2	1	1	0	833
119	29	Male	Rural	Orthodox	Unmarried	Paid			2		No	No	Yes	Yes	Yes	39.4	O	3.95	No	.	Rectal	Stage III	Adenocarcenoma	Moderatly differentiated	No	No	No	No	Yes	No	.	3	No	Improved	1	2	30	30	50	0	86	1	2	2	2	1	1	0	86
120	64	Male	Urban	Muslim	Married	Free for charge	1.71	64	36		Yes	No	No	No	No	42.6	B	1.2	Yes	prostatic cancer	Colorectal	Stage II	Adenocarcenoma	Undifferentiated	No	No	No	No	Yes	No	.	6	No	Improved	3	2	26	26	44	0	340	3	1	2	1	1	1	0	340
121	32	Male	Urban	Protestant	Married	Paid	1.69	70	0.15		Yes	Yes	No	No	No	51.2	B	2.67	Yes	gastratis	Colon	Stage IV	Mucinous/signet ring cell carcenoma	Poorly differentiated	Yes	No	No	No	Yes	No	.	6	No	Improved	2	2	8	8	137	0	817	1	1	2	3	1	1	0	817
122	65	Female	Rural	Orthodox	Widowed	Paid	1.54	45	12		Yes	No	Yes	No	No	33.6	A	86.2	No	.	Colon	Stage IV	Mucinous/signet ring cell carcenoma	Poorly differentiated	Yes	No	No	No	Yes	No	.	3	No	Improved	2	1	91	91	48	0	93	2	2	2	3	2	1	0	93
123	43	Female	Urban	Protestant	Married	Paid	1.51	39	3	abdominal pain	No	No	No	No	Yes	29.5		3.45	No	.	Rectosigmoid	Stage III	Adenocarcenoma	Well differentiated	No	No	Yes	No	No	No	.	8	Yes	Death	2	1	9	9	5	1	239	1	1	1	2	1	1	1	239
124	55	Female	Rural	Orthodox	Married	Paid	1.62	50	2	abdominal pain	Yes	Yes	Yes	No	No	14.8	A	1.96	Yes	Breast ca	Anorectal	Stage I	Adenocarcenoma	Well differentiated	No	No	No	No	No	Yes	.	6	Yes	loss to follow up	1	1	181	181	15	0	317	1	3	1	1	1	1	0	317
125	50	Female	Urban	Muslim	Married	Free for charge	1.53	53	3	rectal bleeding	No	Yes	No	No	No	42.8	O	1.2	No	.	Rectal	Stage IV	Adenocarcenoma	Well differentiated	Yes	No	No	No	Yes	No	.	6	Yes	Improved	1	2	13	13	132	0	1284	1	1	2	3	1	1	0	1284
126	60	Male	Rural	Orthodox	Married	Paid	1.57	40	0.5	abdominal pain	No	Yes	No	No	No	35.8		39.1	Yes	PTB	Rectosigmoid	Stage IV	Adenocarcenoma	Well differentiated	Yes	No	Yes	No	No	No	.	2	No	Improved	2	2	9	9	1	0	391	1	1	1	3	2	1	0	391
127	69	Male	Rural	Muslim	Married	Paid	1.55	41	0.75	rectal bleeding	No	No	Yes	No	No	49	A	98.5	No	.	Anorectal	Stage IV	Adenocarcenoma	Moderatly differentiated	Yes	No	No	No	Yes	No	.	2	Yes	Improved	1	2	131	131	117	0	195	1	2	2	3	2	1	0	195
128	35	Female	Rural	Muslim	Married	Paid			0.75	rectal bleeding	Yes	No	Yes	No	No	46	A	6.7	No	.	Colorectal	Stage III	Adenocarcenoma	Well differentiated	No	No	No	No	Yes	No	.	6	No	Improved	3	2	20	20	128	0	1006	1	1	2	2	2	1	0	1006
129	60	Female	Urban	Muslim	Married	Paid	1.59	51	2	rectal bleeding	No	Yes	Yes	No	No	29.41	A	13.24	No	.	Colon	Stage IV	Adenocarcenoma	Well differentiated	Yes	No	Yes	No	No	No	capacitabine	8	Yes	Improved	2	1	9	9	40	0	670	1	1	2	3	2	1	0	670
130	38	Female	Rural	Orthodox	Married	Free for charge	1.61	54.03	6	abdominal pain	Yes	No	No	No	Yes	33.02	O	0.83	No	.	Colon	Stage III	Adenocarcenoma	Well differentiated	No	No	No	No	Yes	No	capacitabine	6	No	Improved	2	1	121	121	67	0	954	2	2	2	2	1	1	0	954
131	52	Male	Rural	Orthodox	Married	Free for charge	1.67	55	3	abdominal pain	No	Yes	Yes	No	No	36.92	AB	143.67	No	.	Colorectal	Stage IV	Mucinous/signet ring cell carcenoma	Poorly differentiated	Yes	No	Yes	No	No	No	oxaloplatin	8	Yes	Death	3	2	33	33	62	1	638	1	2	2	3	2	1	1	638
132	50	Female	Urban	Others	Widowed	Free for charge	1.56	49	0.5	rectal bleeding	No	No	Yes	Yes	No	31.45	B	126.34	No	.	Colorectal	Stage III	Adenocarcenoma	Well differentiated	Yes	No	Yes	No	No	No	capacitabine	6	No	Improved	3	1	6	6	41	0	1182	1	1	2	2	2	1	0	1182
133	68	Female	Urban	Orthodox	Married	Free for charge	1.63	51	6	abdominal pain	Yes	Yes	No	No	No	39.02	A	1.67	Yes	DM	Colorectal	Stage II	Adenocarcenoma	Well differentiated	No	No	No	No	Yes	No	lecovorine	6	No	Improved	3	2	17	17	104	0	460	2	1	2	1	1	1	0	460
134	63	Female	Urban	Orthodox	Married	Paid	1.58	56	4	abdominal pain	No	No	Yes	No	Yes	34.25	O	7.83	Yes	DM	Colorectal	Stage IV	Adenocarcenoma	Well differentiated	Yes	No	Yes	No	No	No	oxaloplatin and leucovirine	14	Yes	Death	3	1	12	12	46	1	591	1	1	2	3	2	1	1	591
135	69	Male	Urban	Muslim	Married	Paid	1.68	59	24	abdominal pain	No	Yes	No	Yes	Yes	36.72	O	19.08	Yes	HTN	Colon	Stage IV	Adenocarcenoma	Well differentiated	Yes	No	Yes	No	No	No	leucovorine	7	Yes	Death	2	2	14	14	78	1	1049	3	1	2	3	2	1	1	1049
136	30	Female	Rural	Orthodox	Unmarried	Free for charge	1.59	51	0.25	rectal bleeding	No	No	Yes	No	Yes	31.91	A	1.69	No	.	Rectal	Stage III	Adenocarcenoma	Well differentiated	No	No	Yes	No	No	No	leucovorine	6	No	Improved	1	1	7	7	26	0	545	1	1	1	2	1	1	0	545
137	55	Male	Urban	Muslim	Married	Paid	1.71	61	0.75	abdominal pain	No	No	No	Yes	Yes	38.37	O	42.03	No	.	Rectal	Stage III	Adenocarcenoma	Well differentiated	No	No	Yes	No	No	No	capacitabine	6	No	Improved	1	2	20	20	35	0	1404	1	1	2	2	2	1	0	1404
138	30	Female	Urban	Orthodox	Married	Free for charge	1.63	48	2	abdominal pain	No	Yes	No	No	Yes	31.07	A	0.89	No	.	Rectal	Stage II	Mucinous/signet ring cell carcenoma	Well differentiated	No	No	No	No	Yes	No	oxaloplatine and leucovorine	12	Yes	Improved	1	1	18	18	47	0	570	1	1	2	1	1	1	0	570
139	80	Female	Rural	Orthodox	Married	Free for charge	1.59	52	24	abdominal pain	No	Yes	Yes	No	No	29.03		123.1	Yes	type II DM	Colon	Stage IV	Mucinous/signet ring cell carcenoma	Poorly differentiated	Yes	No	Yes	No	No	No	capacitabine	4	No	Death	2	1	14	14	32	1	927	3	1	2	3	2	1	1	927
140	38	Female	Rural	Orthodox	Married	Paid	1.63	49	6	abdominal pain	Yes	No	No	No	Yes	36.54	A	13.14	No	.	Colorectal	Stage III	Adenocarcenoma	Well differentiated	No	No	No	No	Yes	No	leucovorine	9	Yes	Improved	3	2	15	15	40	0	519	2	1	2	2	2	1	0	519
141	35	Female	Rural	Orthodox	Married	Free for charge	1.52	41	3	abdominal pain	Yes	Yes	Yes	No	No	34.56	O	200	No	.	Colon	Stage III	Adenocarcenoma	Well differentiated	No	No	No	No	Yes	No	oxaloplatine	6	Yes	Improved	2	2	15	15	52	0	588	1	1	2	2	2	1	0	588
142	38	Male	Rural	Orthodox	Married	Free for charge	1.62	51	24	abdominal pain	No	Yes	No	No	No	32.81	A	110.24	No	.	Colorectal	Stage III	Adenocarcenoma	Well differentiated	No	No	Yes	No	No	No	capacitabine	9	Yes	Referral	3	1	60	60	51	0	916	3	2	2	2	2	1	0	916
143	20	Female	Urban	Orthodox	Unmarried	Free for charge	1.63	43	0.5	rectal bleeding	No	No	Yes	Yes	No	26.34	O	0.89	No	.	Colon	Stage IV	Adenocarcenoma	Well differentiated	Yes	No	Yes	No	No	No	O and L	6	No	No change	2	1	14	14	47	0	691	1	1	2	3	1	1	0	691
144	50	Female	Rural	Muslim	Married	Paid	1.59	46	24	abdominal pain	No	Yes	No	Yes	No	32.73		17.61	No	.	Colorectal	Stage IV	Adenocarcenoma	Well differentiated	Yes	No	Yes	No	No	No	O and L	6	Yes	Improved	3	1	22	22	80	0	622	3	1	2	3	2	1	0	622
145	38	Female	Rural	Orthodox	Married	Free for charge	1.58	47	2	rectal bleeding	No	No	Yes	No	Yes	28.34		16.62	No	.	Colorectal	Stage IV	Adenocarcenoma	Well differentiated	Yes	No	Yes	No	No	No	capacitabine	6	No	Improved	3	1	22	22	73	0	779	1	1	2	3	2	1	0	779
146	64	Male	Urban	Muslim	Married	Paid	1.61	53	4	abdominal pain	Yes	No	No	No	Yes	33.84	A	49.02	No	.	Rectal	Stage III	Adenocarcenoma	Well differentiated	No	No	No	No	Yes	No	capacitabine	6	No	Improved	1	1	27	27	45	0	987	1	1	2	2	2	1	0	987
147	48	Male	Rural	Orthodox	Married	Free for charge			12		No	No	Yes	No	No	36.1	O	1.5	No	.	Colon	Stage III	Adenocarcenoma	Poorly differentiated	Yes	No	Yes	No	No	No	O and L	4	Yes	Improved	2	2	3	3	70	0	201	2	1	2	2	1	1	0	201
148	55	Female	Urban	Orthodox	Married	Paid			6	rectal bleeding	Yes	Yes	No	No	No	38.7		2.6	No	.	Rectal	Stage II	Adenocarcenoma	Poorly differentiated	No	No	Yes	No	No	No	O and 5F	6	No	Improved	1	2	21	21	51	0	484	2	1	2	1	1	1	0	484
149	65	Female	Urban	Orthodox	Married	Paid			1		No	No	Yes	No	No	34.3	A	21.3	No	.	Colon	Stage IV	Mucinous/signet ring cell carcenoma	Well differentiated	Yes	No	Yes	No	No	No	.	3	No	Death	2	1	1	1	192	1	370	1	1	3	3	2	1	1	370
150	50	Female	Urban	Orthodox	Married	Free for charge			2		No	No	Yes	Yes	No	48.4	O	1.5	No	.	Anorectal	Stage II	Adenocarcenoma	Moderatly differentiated	No	No	No	No	Yes	No	O and L	2	Yes	Improved	1	2	83	83	1	0	37	1	2	1	1	1	1	0	37
151	40	Female	Rural	Orthodox	Married	Free for charge			24	rectal bleeding	No	No	No	Yes	No	42.2	A	19.34	No	.	Colorectal	Stage III	Adenocarcenoma	Moderatly differentiated	No	No	No	No	Yes	No	L and 5f-u	1	No	No change	3	2	2	2	212	0	212	3	1	3	2	2	1	0	212
152	36	Male	Urban	Muslim	Unmarried	Free for charge			4	rectal bleeding	Yes	No	No	Yes	Yes	47.5	A	1.9	Yes	HIv	Anorectal	Stage II	Adenocarcenoma	Well differentiated	No	No	No	No	Yes	No	O and L	12	Yes	Death	1	2	32	32	32	1	446	1	2	2	1	1	1	1	446
153	70	Male	Rural	Orthodox	Married	Free for charge			24	peranal pain	Yes	No	No	Yes	No	44	O	34.8	No	.	Rectal	Stage IV	Adenocarcenoma	Well differentiated	Yes	Yes	No	No	No	No	.		Yes	Death	1	2	35	35		1	600	3	2		3	2	1	1	600
154	46	Female	Rural	Muslim	Married	Free for charge	1.63	54	7		Yes	No	No	No	No	42.6		2.5	No	.	Colon	Stage IV	Adenocarcenoma	Moderatly differentiated	Yes	No	Yes	No	No	No	5F-u and leucovorine	12	Yes	Death	2	2	33	33	43	1	951	2	2	2	3	1	1	1	951
155	60	Female	Urban	Orthodox	Married	Free for charge	1.57	38	24	rectal bleeding	No	No	No	No	Yes	38.8	AB	11.58	Yes	asthma	Colon	Stage II	Adenocarcenoma	Undifferentiated	No	No	No	No	Yes	No	Nistin, leucovorine and 5F-u	12	Yes	Death	2	2	130	130	120	1	523	3	2	2	1	2	1	1	523
156	65	Male	Rural	Orthodox	Widowed	Free for charge			24	anal swelling and rectal	Yes	Yes	Yes	No	No	51.7	B	1.96	No	.	Rectal	Stage II	Adenocarcenoma	Undifferentiated	No	No	No	No	Yes	No	.	1	No	Death	1	2	351	351	137	1	208	3	3	2	1	1	1	1	208
157	60	Male	Urban	Orthodox	Married	Paid	1.78	51	24	abdominal pain	Yes	No	No	No	Yes	32.4	B	1.6	Yes	DVT	Colon	Stage II	Adenocarcenoma	Well differentiated	Yes	No	No	No	Yes	No	.	1	No	No change	2	1	5	5	44	0	45	3	1	2	1	1	1	0	45
158	35	Female	Rural	Orthodox	Divorsed	Free for charge	1.65	50	36	tenasumus and abdominal c	Yes	Yes	No	Yes	Yes	39.5		1.5	No	.	Rectosigmoid	Stage IV	Adenocarcenoma	Poorly differentiated	Yes	No	No	No	Yes	No	.	5	No	Death	2	2	41	41	16	1	137	3	2	1	3	1	1	1	137
159	55	Female	Urban	Orthodox	Married	Paid			1		Yes	No	No	No	No	37.6	B	1.21	No	.	Rectal	Stage II	Adenocarcenoma	Moderatly differentiated	No	No	No	No	Yes	No	.	4	No	No change	1	2	24	24	2	0	276	1	1	1	1	1	1	0	276
160	45	Female	Rural	Orthodox	Married	Free for charge	1.66	49	6	bloody diarrhia	Yes	No	Yes	Yes	Yes	41.9		13.4	No	.	Colon	Stage IV	Adenocarcenoma	Undifferentiated	Yes	No	Yes	No	No	No	O, L and 5F-U	4	No	Improved	2	2	8	8	12	0	244	2	1	1	3	2	1	0	244
161	40	Female	Urban	Orthodox	Married	Free for charge	1.55	39	3	abdominal pain	Yes	No	Yes	Yes	Yes	35.1	B	200	Yes	goiter	Colon	Stage IV	Adenocarcenoma	Well differentiated	Yes	No	No	No	Yes	Yes	O, L and 5F-U	8	Yes	Death	2	2	49	49	6	1	538	1	2	1	3	2	1	1	538
162	30	Female	Urban	Orthodox	Married	Free for charge	1.62	38	12	bloody diarrhea	Yes	Yes	Yes	Yes	Yes	35.8	O	0.89	No	.	Anorectal	Stage II	Adenocarcenoma	Poorly differentiated	No	No	Yes	No	No	No	.	4	No	Improved	1	2	11	11	608	0	551	2	1	3	1	1	1	0	551
163	38	Female	Urban	Muslim	Married	Paid	1.64	45	3	abdominal pain	Yes	Yes	Yes	Yes	Yes	37.4	O	4.55	No	.	Rectal	Stage IV	Adenocarcenoma	Well differentiated	Yes	No	No	No	Yes	No	O, L and 5F-U	3	No	Improved	1	2	1	1	435	0	591	1	1	3	3	1	1	0	591
164	52	Female	Rural	Orthodox	Widowed	Paid	1.6	40	9	abdominal pain	Yes	No	Yes	Yes	No	42.8	O	31.6	No	.	Colon	Stage IV	Adenocarcenoma	Poorly differentiated	Yes	No	Yes	No	No	No	O, L and 5F-u	4	Yes	Improved	2	2	4	4	43	0	240	2	1	2	3	2	1	0	240
165	34	Female	Rural	Orthodox	Married	Paid	1.66	49	1	perenial swelling	Yes	No	Yes	Yes	No	44	O	200	No	.	Rectal	Stage IV	Adenocarcenoma	Well differentiated	Yes	No	No	No	Yes	No	O, L and 5F-U	4	No	Death	1	2	32	32	108	1	242	1	2	2	3	2	1	1	242
166	60	Male	Rural	Orthodox	Married	Paid	1.73	67	12		Yes	No	Yes	Yes	No	47.6		5.52	No	.	Rectal	Stage III	Mucinous/signet ring cell carcenoma	Poorly differentiated	No	No	Yes	No	No	No	o, L and 5F-u	4	No	Referral	1	2	1	1	10	0	506	2	1	1	2	2	1	0	506
167	51	Female	Rural	Orthodox	Married	Free for charge	1.53	48	12		Yes	No	Yes	Yes	No	43.5		0.91	No	.	Rectal	Stage IV	Adenocarcenoma	Well differentiated	Yes	No	No	No	Yes	No	O, L and 5F-U	7	Yes	Improved	1	2	42	42	72	0	127	2	2	2	3	1	1	0	127
168	41	Female	Rural	Muslim	Married	Paid	1.64	56	0.25	failure to pass feasus	Yes	No	Yes	Yes	No	40	A	1.84	Yes	DVT	Colon	Stage IV	Adenocarcenoma	Moderatly differentiated	Yes	No	No	No	Yes	No	O, L and 5F-U	5	No	Improved	2	2	1	1	294	0	214	1	1	3	3	1	1	0	214
169	38	Female	Urban	Orthodox	Married	Paid	1.62	62	3		Yes	No	Yes	Yes	No	41.6		0.9	No	.	Rectal	Stage IV	Adenocarcenoma	Well differentiated	Yes	No	No	No	Yes	No	O, L and 5F-U	6	No	Improved	1	2	1	1	102	0	442	1	1	2	3	1	1	0	442
170	65	Male	Rural	Orthodox	Widowed	Paid	1.7	55	0.25	abdomial pain	Yes	No	Yes	Yes	No	40.3	B	167.1	No	.	Colon	Stage IV	Adenocarcenoma	Well differentiated	Yes	No	No	No	Yes	No	O, L and 5F-U	7	Yes	Improved	2	2	27	27	3	0	654	1	1	1	3	2	1	0	654
171	48	Female	Rural	Orthodox	Married	Free for charge	1.63	50	2		Yes	No	Yes	Yes	No	40.1	O	0.84	No	.	Rectosigmoid	Stage IV	Adenocarcenoma	Well differentiated	Yes	No	No	No	Yes	No	O and L	6	No	Death	2	2	193	193	71	1	635	1	3	2	3	1	1	1	635
172	53	Male	Rural	Orthodox	Married	Free for charge	1.7	48	12	rectal bleeding	Yes	Yes	Yes	No	No	46.3	A	107.4	No	.	Anorectal	Stage IV	Adenocarcenoma	Well differentiated	Yes	No	No	No	Yes	No	O, L and 5F-U	5	No	Death	1	2	18	18	89	1	315	2	1	2	3	2	1	1	315
173	22	Male	Rural	Orthodox	Unmarried	Free for charge	1.7	40	1		Yes	No	Yes	Yes	No	42.9		168.7	Yes	.	Colon	Stage IV	Adenocarcenoma	Moderatly differentiated	Yes	No	Yes	No	No	No	O, L and 5F-U	4	No	Death	2	2	2	2	1	1	145	1	1	1	3	2	1	1	145
174	69	Male	Rural	Orthodox	Married	Free for charge	1.68	52	0.25	abdominal distention	No	No	Yes	Yes	No	41.6	O	7.46	No	.	Colon	Stage IV	Adenocarcenoma	Well differentiated	Yes	No	No	No	Yes	No	O, L and 5F-U	6	No	Improved	2	2	39	39	31	0	216	1	2	2	3	2	1	0	216
175	80	Male	Urban	Muslim	Widowed	Free for charge	1.64	55	2	abdominal pain	Yes	No	Yes	Yes	Yes	42.4	A	1.45	Yes	BPH	Colorectal	Stage II	Adenocarcenoma	Moderatly differentiated	No	No	No	No	Yes	No	O, L and 5F-U	6	No	Improved	3	2	3	3	3	0	418	1	1	1	1	1	1	0	418
176	45	Female	Urban	Orthodox	Divorsed	Free for charge	1.62	50	6		No	No	Yes	Yes	No	44		2.88	Yes	DVT	Rectal	Stage II	Adenocarcenoma	Undifferentiated	No	No	Yes	No	No	No	O, L and 5F-U	3	No	Improved	1	2	1	1	22	0	132	2	1	1	1	1	1	0	132
177	40	Male	Rural	Orthodox	Married	Free for charge	1.8	54	18		Yes	No	Yes	No	No	33.9	O	1.64	No	.	Colon	Stage III	Adenocarcenoma	Well differentiated	Yes	No	No	No	Yes	No	O, L and 5F-U	7	Yes	Death	2	1	2	2	51	1	272	3	1	2	2	1	1	1	272
178	50	Female	Rural	Orthodox	Married	Free for charge			7		Yes	No	Yes	Yes	Yes	27.2	A	0.24	Yes	HIV	Anorectal	Stage I	Adenocarcenoma	Well differentiated	No	No	Yes	No	No	No	O, L and 5F-U	4	No	Improved	1	1	207	207	14	0	151	2	3	1	1	1	1	0	151
179	51	Female	Rural	Muslim	Widowed	Paid	1.59	59	0.25	abdominal distension	Yes	Yes	Yes	Yes	Yes	42.3		0.82	No	.	Colon	Stage IV	Adenocarcenoma	Well differentiated	No	No	No	No	Yes	No	O, L and 5F-U	4	No	No change	2	2	5	5	69	0	1311	1	1	2	3	1	1	0	1311
180	60	Male	Urban	Orthodox	Married	Free for charge			24		Yes	No	Yes	No	No	43.4		0.96	No	.	Anorectal	Stage II	Adenocarcenoma	Moderatly differentiated	No	No	No	No	Yes	No	.	12	Yes	Referral	1	2	7	7	92	0	300	3	1	2	1	1	1	0	300
181	45	Female	Rural	Orthodox	Married	Free for charge	1.6	38	0.25	abdominal distension	Yes	No	Yes	Yes	Yes	37.3		1.42	No	.	Colon	Stage III	Mucinous/signet ring cell carcenoma	Well differentiated	No	No	No	No	Yes	No	O, L and 5F-U	3	No	Death	2	2	1	1	83	1	213	1	1	2	2	1	1	1	213
182	47	Male	Urban	Orthodox	Married	Paid	1.65	50	10		No	No	Yes	Yes	No	41.2		0.13	Yes	HTN	Colon	Stage I	Adenocarcenoma	Moderatly differentiated	No	No	Yes	No	No	No	O, L and 5F-U	1	No	Death	2	2	4	4	63	1	76	2	1	2	1	1	1	1	76
183	72	Male	Rural	Orthodox	Widowed	Paid	1.66	45	72	rectal bleeding	Yes	No	Yes	Yes	Yes	28.3	B	108.1	No	.	Colorectal	Stage IV	Mucinous/signet ring cell carcenoma	Poorly differentiated	No	No	Yes	No	No	No	O, L and 5F-U	1	No	Death	3	1	17	17	100	1	101	3	1	2	3	2	1	1	101
184	40	Male	Rural	Orthodox	Widowed	Paid			7		Yes	Yes	Yes	No	No	24.4		132.1	No	.	Colon	Stage IV	Adenocarcenoma	Undifferentiated	Yes	No	Yes	No	No	No	O, L and 5F-U	5	No	Improved	2	1	101	101	6	0	365	2	2	1	3	2	1	0	365
185	45	Female	Rural	Orthodox	Married	Paid	1.6	55	12		Yes	No	Yes	Yes	Yes	37.7		6.8	Yes	UVP	Colorectal	Stage IV	Adenocarcenoma	Undifferentiated	No	No	Yes	No	No	No	01/02/2011	3	No	Improved	3	2	15	15	8	0	61	2	1	1	3	2	1	0	61
186	30	Female	Urban	Orthodox	Married	Paid			6		Yes	No	Yes	Yes	No	40.3		4.31	No	.	Rectal	Stage III	Adenocarcenoma	Moderatly differentiated	Yes	No	Yes	No	No	No	03/03/2012	8	Yes	Death	1	2	10	10	433	1	877	2	1	3	2	1	1	1	877
187	26	Male	Urban	Orthodox	Unmarried	Paid	1.69	53	1		Yes	No	Yes	Yes	Yes	39.1		0.98	No	.	Colon	Stage IV	Adenocarcenoma	Moderatly differentiated	Yes	No	No	No	Yes	No	.	2	No	Improved	2	2	1	1	68	0	99	1	1	2	3	1	1	0	99
188	24	Female	Urban	Orthodox	Unmarried	Free for charge	1.62	50	0.25	abdominal pain	No	No	No	Yes	No	38.5	B	87.2	No	.	Colon	Stage IV	Adenocarcenoma	Poorly differentiated	No	No	No	No	Yes	No	.	2	No	Improved	2	2	17	17	43	0	206	1	1	2	3	2	1	0	206
189	24	Female	Rural	Orthodox	Unmarried	Free for charge	1.62	48	12		Yes	No	Yes	Yes	Yes	39.4		1.19	No	.	Rectosigmoid	Stage II	Mucinous/signet ring cell carcenoma	Well differentiated	No	No	No	No	Yes	No	.	4	No	Improved	2	2	51	51	19	0	873	2	2	1	1	1	1	0	873
190	42	Male	Urban	Orthodox	Married	Paid			4		Yes	No	Yes	Yes	No	51.9		103.3	No	.	Colon	Stage IV	Adenocarcenoma	Well differentiated	Yes	No	No	No	Yes	No	.	2	No	Death	2	2	3	3	119	1	968	1	1	2	3	2	1	1	968
191	68	Male	Urban	Orthodox	Married	Free for charge	1.83	63	0.12		Yes	No	No	No	No	45.6	O	1.9	No	.	Colon	Stage II	Adenocarcenoma	Well differentiated	No	No	No	No	Yes	No	.	3	No	Improved	2	2	1	1	20	0	62	1	1	1	1	1	1	0	62
192	69	Male	Urban	Muslim	Married	Paid	1.64	53	4	rectal bleeding	No	No	No	Yes	Yes	27.9		49.6	Yes	HTN	Colon	Stage IV	Adenocarcenoma	Well differentiated	Yes	No	Yes	No	No	No	.	6	No	Improved	2	1	6	6	32	0	195	1	1	2	3	2	1	0	195
193	45	Male	Rural	Orthodox	Married	Free for charge	1.58	44	7		No	No	Yes	No	No	48.2	O	1.4	No	.	Rectal	Stage II	Adenocarcenoma	Well differentiated	No	No	No	No	Yes	No	.	2	No	Improved	1	2	178	178	1	0	337	2	3	1	1	1	1	0	337
194	38	Female	Urban	Orthodox	Married	Paid	1.63	49	6	abdominal pain	Yes	No	No	No	Yes	36.54	A	13.14	No	.	Colorectal	Stage III	Adenocarcenoma	Well differentiated	No	No	No	No	Yes	No	leucovorine	9	Yes	Improved	3	2	7	7	61	0	569	2	1	2	2	2	1	0	569
195	35	Female	Rural	Orthodox	Married	Free for charge	1.52	41	3	abdominal pain	Yes	Yes	Yes	No	No	34.56	O	200	No	.	Colon	Stage III	Mucinous/signet ring cell carcenoma	Well differentiated	No	No	No	No	Yes	No	oxaloplatine	6	Yes	Improved	2	2	33	33	35	0	588	1	2	2	2	2	1	0	588
196	38	Male	Rural	Orthodox	Married	Free for charge	1.62	51	24	abdominal pain	No	Yes	No	No	No	32.81	A	110.24	No	.	Colorectal	Stage III	Adenocarcenoma	Well differentiated	No	No	Yes	No	No	No	capacitabine	9	Yes	Referral	3	1	77	77	41	0	936	3	2	2	2	2	1	0	936
197	20	Female	Urban	Orthodox	Unmarried	Free for charge	1.63	43	0.5	rectal bleeding	No	No	Yes	Yes	No	26.34	O	0.89	No	.	Colon	Stage IV	Adenocarcenoma	Well differentiated	Yes	No	Yes	No	No	No	O and L	6	No	No change	2	1	31	31	40	0	675	1	2	2	3	1	1	0	675
198	50	Female	Urban	Muslim	Married	Paid	1.59	46	24	abdominal pain	No	Yes	No	Yes	No	32.73		17.61	No	.	Colorectal	Stage IV	Adenocarcenoma	Well differentiated	Yes	No	Yes	No	No	No	O and L	6	Yes	Improved	3	1	142	142	91	0	694	3	2	2	3	2	1	0	694
199	38	Female	Rural	Orthodox	Married	Free for charge	1.58	47	2	rectal bleeding	No	No	Yes	No	Yes	28.34		16.62	No	.	Colorectal	Stage IV	Adenocarcenoma	Well differentiated	Yes	No	Yes	No	No	No	capacitabine	6	No	Improved	3	1	85	85	12	0	698	1	2	1	3	2	1	0	698
200	64	Male	Rural	Muslim	Married	Paid	1.61	53	4	abdominal pain	Yes	No	No	No	Yes	33.84	A	49.02	No	.	Rectal	Stage III	Adenocarcenoma	Well differentiated	No	No	No	No	Yes	No	capacitabine	6	No	Improved	1	1	41	41	41	0	953	1	2	2	2	2	1	0	953
201	48	Male	Rural	Orthodox	Married	Free for charge			12		No	No	Yes	No	No	36.1	O	1.5	No	.	Colon	Stage III	Adenocarcenoma	Poorly differentiated	Yes	No	Yes	No	No	No	O and L	4	Yes	Improved	2	2	12	12	66	0	217	2	1	2	2	1	1	0	217
202	55	Female	Urban	Orthodox	Married	Paid			6	rectal bleeding	Yes	Yes	No	No	No	38.7		2.6	No	.	Rectal	Stage II	Adenocarcenoma	Poorly differentiated	No	No	Yes	No	No	No	O and 5F	6	No	Improved	1	2	27	27	55	0	499	2	1	2	1	1	1	0	499
203	65	Female	Urban	Orthodox	Married	Paid			1		No	No	Yes	No	No	34.3	A	174.1	No	.	Colon	Stage IV	Adenocarcenoma	Well differentiated	Yes	No	Yes	No	No	No	.	3	No	Death	2	1	12	12	161	1	358	1	1	3	3	2	1	1	358
204	50	Male	Urban	Orthodox	Married	Free for charge			2		No	No	Yes	Yes	No	48.4	O	1.5	No	.	Anorectal	Stage II	Adenocarcenoma	Moderatly differentiated	No	No	No	No	Yes	No	O and L	2	Yes	Improved	2	2	91	91	3	0	49	1	2	1	1	1	1	0	49
205	40	Male	Rural	Orthodox	Married	Free for charge			24	rectal bleeding	No	No	No	Yes	No	42.2	A	19.34	No	.	Colorectal	Stage III	Mucinous/signet ring cell carcenoma	Moderatly differentiated	No	No	No	No	Yes	No	L and 5f-u	1	No	No change	3	2	240	240	99	0	34	3	3	2	2	2	1	0	34
206	36	Female	Urban	Muslim	Unmarried	Free for charge			4	rectal bleeding	Yes	No	No	Yes	Yes	47.5	A	1.9	Yes	HIv	Anorectal	Stage II	Mucinous/signet ring cell carcenoma	Well differentiated	Yes	No	No	No	Yes	No	O and L	12	Yes	Death	2	2	183	183	35	1	459	1	3	2	1	1	1	1	459
207	70	Female	Rural	Orthodox	Married	Free for charge			24	peranal pain	Yes	No	No	Yes	No	44	O	54.02	No	.	Rectal	Stage IV	Adenocarcenoma	Well differentiated	Yes	Yes	No	No	No	No	.		Yes	Death	2	2	43	43		1	594	3	2		3	2	1	1	594
208	46	Female	Rural	Muslim	Married	Free for charge	1.63	54	7		Yes	No	No	No	No	42.6		2.5	No	.	Colon	Stage IV	Adenocarcenoma	Moderatly differentiated	Yes	No	Yes	No	No	No	5F-u and leucovorine	12	Yes	Death	2	2	29	29	22	1	950	2	1	1	3	1	1	1	950
209	60	Female	Urban	Orthodox	Married	Free for charge	1.57	38	24	rectal bleeding	No	No	No	No	Yes	38.8	AB	11.58	Yes	asthma	Colon	Stage II	Adenocarcenoma	Undifferentiated	Yes	No	No	No	Yes	No	Nistin, leucovorine and 5F-u	12	Yes	Death	2	2	128	128	132	1	545	3	2	2	1	2	1	1	545
210	65	Female	Urban	Orthodox	Widowed	Free for charge			24	anal swelling and rectal	Yes	Yes	Yes	No	No	51.7	B	1.34	No	.	Rectal	Stage II	Adenocarcenoma	Undifferentiated	No	No	No	No	Yes	No	.	1	No	Death	2	2	361	361	129	1	205	3	3	2	1	1	1	1	205
211	60	Female	Urban	Orthodox	Married	Paid	1.78	51	24	abdominal pain	Yes	No	No	No	Yes	32.4	B	1.6	Yes	DVT	Colon	Stage II	Adenocarcenoma	Well differentiated	No	No	No	No	Yes	No	.	1	No	No change	2	1	17	17	30	0	25	3	1	2	1	1	1	0	25
212	36	Female	Rural	Orthodox	Divorsed	Free for charge	1.65	50	36	tenasumus and abdominal c	Yes	Yes	No	Yes	Yes	39.5		1.5	No	.	Rectosigmoid	Stage IV	Adenocarcenoma	Poorly differentiated	Yes	No	No	No	Yes	No	.	5	No	Death	2	2	174	174	21	1	152	3	3	1	3	1	1	1	152
213	56	Male	Rural	Orthodox	Married	Paid			1		Yes	No	No	No	No	37.6	B	1.98	No	.	Rectal	Stage II	Adenocarcenoma	Moderatly differentiated	No	No	No	No	Yes	No	.	4	No	No change	2	2	29	29	3	0	294	1	1	1	1	1	1	0	294
214	46	Male	Rural	Orthodox	Married	Free for charge	1.66	49	6	bloody diarrhia	Yes	No	Yes	Yes	Yes	41.9		126.1	No	.	Colon	Stage IV	Adenocarcenoma	Undifferentiated	Yes	No	Yes	No	No	No	O, L and 5F-U	4	No	Improved	2	2	9	9	22	0	264	2	1	1	3	2	1	0	264
215	40	Female	Urban	Orthodox	Married	Free for charge	1.55	39	3	abdominal pain	Yes	No	Yes	Yes	Yes	35.1	B	200	Yes	goiter	Colon	Stage IV	Adenocarcenoma	Well differentiated	Yes	No	No	No	Yes	Yes	O, L and 5F-U	8	Yes	Death	2	2	61	61	4	1	567	1	2	1	3	2	1	1	567
216	31	Female	Urban	Orthodox	Married	Free for charge	1.62	38	12	bloody diarrhea	Yes	Yes	Yes	Yes	Yes	35.8	O	0.89	No	.	Anorectal	Stage II	Adenocarcenoma	Poorly differentiated	No	No	Yes	No	No	No	.	4	No	Improved	1	2	26	26	603	0	576	2	1	3	1	1	1	0	576
217	39	Female	Urban	Muslim	Married	Paid	1.64	45	3	abdominal pain	Yes	Yes	Yes	Yes	Yes	37.4	O	4.55	No	.	Rectal	Stage IV	Mucinous/signet ring cell carcenoma	Well differentiated	No	No	No	No	Yes	No	O, L and 5F-U	3	No	Improved	1	2	5	5	438	0	593	1	1	3	3	1	1	0	593
218	53	Female	Rural	Orthodox	Widowed	Paid	1.6	40	9	abdominal pain	Yes	No	Yes	Yes	No	42.8	O	31.6	No	.	Colon	Stage IV	Adenocarcenoma	Poorly differentiated	Yes	No	Yes	No	No	No	O, L and 5F-u	4	Yes	Improved	2	2	8	8	39	0	255	2	1	2	3	2	1	0	255
219	35	Female	Rural	Orthodox	Married	Paid	1.66	49	1	perenial swelling	Yes	No	Yes	Yes	No	44	O	200	No	.	Rectal	Stage IV	Adenocarcenoma	Well differentiated	Yes	No	No	No	Yes	No	O, L and 5F-U	4	No	Death	1	2	27	27	142	1	284	1	1	2	3	2	1	1	284
220	60	Male	Urban	Orthodox	Married	Paid	1.73	67	12		Yes	No	Yes	Yes	No	47.6		5.52	No	.	Rectal	Stage III	Adenocarcenoma	Poorly differentiated	No	No	Yes	No	No	No	o, L and 5F-u	4	No	Referral	1	2	4	4	20	0	524	2	1	1	2	2	1	0	524
221	52	Female	Rural	Orthodox	Married	Free for charge	1.53	48	12		Yes	No	Yes	Yes	No	43.5		0.91	No	.	Rectal	Stage IV	Adenocarcenoma	Well differentiated	Yes	No	No	No	Yes	No	O, L and 5F-U	7	Yes	Improved	1	2	35	35	82	0	146	2	2	2	3	1	1	0	146
222	42	Male	Rural	Muslim	Married	Paid	1.64	56	0.25	failure to pass feasus	Yes	No	Yes	Yes	No	40	A	1.84	Yes	DVT	Colon	Stage IV	Mucinous/signet ring cell carcenoma	Moderatly differentiated	Yes	No	No	No	Yes	No	O, L and 5F-U	5	No	Improved	2	2	6	6	304	0	214	1	1	3	3	1	1	0	214
223	39	Male	Rural	Orthodox	Married	Paid	1.62	62	3		Yes	No	Yes	Yes	No	41.6		0.9	No	.	Rectal	Stage IV	Adenocarcenoma	Well differentiated	Yes	No	No	No	Yes	No	O, L and 5F-U	6	No	Improved	1	2	16	16	425	0	775	1	1	3	3	1	1	0	775
224	65	Male	Rural	Orthodox	Widowed	Paid	1.7	55	0.25	abdomial pain	Yes	No	Yes	Yes	No	40.3	B	2.76	No	.	Colon	Stage IV	Adenocarcenoma	Well differentiated	Yes	No	No	No	Yes	No	O, L and 5F-U	7	Yes	Improved	2	2	20	20	13	0	662	1	1	1	3	1	1	0	662
225	49	Female	Rural	Orthodox	Married	Paid	1.63	50	2		Yes	No	Yes	Yes	No	40.1	O	0.84	No	.	Rectosigmoid	Stage IV	Adenocarcenoma	Well differentiated	Yes	No	No	No	Yes	No	O and L	6	No	Death	2	2	203	203	61	1	630	1	3	2	3	1	1	1	630
226	54	Female	Rural	Orthodox	Married	Paid	1.7	48	12	rectal bleeding	Yes	Yes	Yes	No	No	46.3	A	107.4	No	.	Anorectal	Stage IV	Mucinous/signet ring cell carcenoma	Well differentiated	Yes	No	No	No	Yes	No	O, L and 5F-U	5	No	Death	1	2	28	28	86	1	302	2	1	2	3	2	1	1	302
227	23	Female	Rural	Orthodox	Unmarried	Paid	1.7	40	1		Yes	No	Yes	Yes	No	42.9		168.7	Yes	.	Colon	Stage IV	Adenocarcenoma	Moderatly differentiated	Yes	No	Yes	No	No	No	O, L and 5F-U	4	No	Death	2	2	1	1	9	1	148	1	1	1	3	2	1	1	148
228	69	Male	Rural	Orthodox	Married	Free for charge	1.68	52	0.25	abdominal distention	No	No	Yes	Yes	No	41.6	O	7.46	No	.	Colon	Stage IV	Adenocarcenoma	Well differentiated	Yes	No	No	No	Yes	No	O, L and 5F-U	6	Yes	Improved	2	2	40	40	33	0	223	1	2	2	3	2	1	0	223
229	79	Male	Rural	Muslim	Widowed	Free for charge	1.64	55	2	abdominal pain	Yes	No	Yes	Yes	Yes	42.4	A	1.45	Yes	BPH	Colorectal	Stage II	Adenocarcenoma	Moderatly differentiated	No	No	No	No	Yes	No	O, L and 5F-U	6	No	Improved	3	2	10	10	5	0	423	1	1	1	1	1	1	0	423
230	45	Female	Urban	Orthodox	Divorsed	Free for charge	1.62	50	6		No	No	Yes	Yes	No	44		2.88	Yes	DVT	Rectal	Stage II	Adenocarcenoma	Undifferentiated	No	No	Yes	No	No	No	O, L and 5F-U	3	No	Improved	1	2	1	1	32	0	147	2	1	2	1	1	1	0	147
231	40	Female	Rural	Orthodox	Married	Free for charge	1.8	54	18		Yes	No	Yes	No	No	33.9	O	1.64	No	.	Colon	Stage III	Adenocarcenoma	Well differentiated	Yes	No	No	No	Yes	No	O, L and 5F-U	7	Yes	Death	2	1	1	1	55	1	279	3	1	2	2	1	1	1	279
232	50	Female	Rural	Orthodox	Married	Free for charge			7		Yes	No	Yes	Yes	Yes	27.2	A	0.45	Yes	HIV	Anorectal	Stage I	Adenocarcenoma	Well differentiated	No	No	Yes	No	No	No	O, L and 5F-U	4	No	Improved	1	1	147	147	23	0	157	2	2	1	1	1	1	0	157
233	52	Female	Rural	Muslim	Widowed	Paid	1.59	59	0.25	abdominal distension	Yes	Yes	Yes	Yes	Yes	42.3		0.82	No	.	Colon	Stage IV	Adenocarcenoma	Well differentiated	No	No	No	No	Yes	No	O, L and 5F-U	4	No	No change	2	2	9	9	84	0	1318	1	1	2	3	1	1	0	1318
234	60	Male	Urban	Orthodox	Married	Free for charge			24		Yes	No	Yes	No	No	43.4		1.81	No	.	Anorectal	Stage II	Adenocarcenoma	Moderatly differentiated	No	No	No	No	Yes	No	.	12	Yes	Referral	1	2	6	6	106	0	385	3	1	2	1	1	1	0	385
235	45	Female	Rural	Orthodox	Married	Free for charge	1.6	38	0.25	abdominal distension	Yes	No	Yes	Yes	Yes	37.3		2.12	No	.	Colon	Stage I	Mucinous/signet ring cell carcenoma	Well differentiated	No	No	No	No	Yes	No	O, L and 5F-U	3	No	Death	2	2	2	2	94	1	244	1	1	2	1	1	1	1	244
236	48	Female	Urban	Orthodox	Married	Paid	1.65	50	10		No	No	Yes	Yes	No	41.2		5.56	Yes	HTN	Colon	Stage III	Adenocarcenoma	Moderatly differentiated	No	No	Yes	No	No	No	O, L and 5F-U	1	No	Death	2	2	25	25	52	1	96	2	1	2	2	2	1	1	96
237	73	Female	Rural	Orthodox	Widowed	Paid	1.66	45	72	rectal bleeding	Yes	No	Yes	Yes	Yes	28.3	B	108.1	No	.	Colorectal	Stage IV	Adenocarcenoma	Poorly differentiated	No	No	Yes	No	No	No	O, L and 5F-U	1	No	Death	3	1	9	9	110	1	143	3	1	2	3	2	1	1	143
238	41	Male	Rural	Orthodox	Widowed	Free for charge			7		Yes	Yes	Yes	No	No	24.4		4.9	No	.	Colon	Stage IV	Adenocarcenoma	Undifferentiated	Yes	No	Yes	No	No	No	O, L and 5F-U	5	No	Improved	2	1	91	91	26	0	381	2	2	1	3	1	1	0	381
239	47	Female	Rural	Orthodox	Married	Paid	1.6	55	12		Yes	No	Yes	Yes	Yes	37.7		19.7	Yes	UVP	Colorectal	Stage IV	Adenocarcenoma	Undifferentiated	No	No	Yes	No	No	No	01/02/2011	3	No	Improved	3	2	12	12	18	0	47	2	1	1	3	2	1	0	47
240	34	Female	Urban	Orthodox	Married	Free for charge			6		Yes	No	Yes	Yes	No	40.3		3.58	No	.	Rectal	Stage III	Adenocarcenoma	Moderatly differentiated	Yes	No	Yes	No	No	No	03/03/2012	8	Yes	Death	1	2	5	5	443	1	920	2	1	3	2	1	1	1	920
241	25	Male	Urban	Orthodox	Unmarried	Paid	1.69	53	1		Yes	No	Yes	Yes	Yes	39.1		0.98	No	.	Colon	Stage IV	Adenocarcenoma	Moderatly differentiated	Yes	No	No	No	Yes	No	.	2	No	Improved	2	2	6	6	78	0	119	1	1	2	3	1	1	0	119
242	26	Female	Rural	Orthodox	Unmarried	Paid	1.62	50	0.25	abdominal pain	No	No	No	Yes	No	38.5	B	11.8	No	.	Colon	Stage IV	Adenocarcenoma	Poorly differentiated	No	No	No	No	Yes	No	.	2	No	Improved	2	2	25	25	39	0	208	1	1	2	3	2	1	0	208
243	26	Female	Rural	Orthodox	Unmarried	Paid	1.62	48	12		Yes	No	Yes	Yes	Yes	39.4		1.19	No	.	Rectosigmoid	Stage III	Adenocarcenoma	Well differentiated	No	No	No	No	Yes	No	.	4	No	Improved	2	2	45	45	29	0	768	2	2	1	2	1	1	0	768
244	43	Female	Urban	Orthodox	Married	Paid			4		Yes	No	Yes	Yes	No	51.9		103.3	No	.	Colon	Stage IV	Adenocarcenoma	Well differentiated	Yes	No	No	No	Yes	No	.	2	No	Death	2	2	1	1	130	1	1009	1	1	2	3	2	1	1	1009
245	69	Male	Rural	Orthodox	Married	Free for charge	1.83	63	0.12		Yes	No	No	No	No	45.6	O	1.9	No	.	Colon	Stage II	Adenocarcenoma	Well differentiated	No	No	No	No	Yes	No	.	3	No	Improved	2	2	1	1	30	0	82	1	1	2	1	1	1	0	82
246	70	Male	Urban	Muslim	Married	Paid	1.64	53	4	rectal bleeding	No	No	No	Yes	Yes	27.9		44.21	Yes	HTN	Colon	Stage IV	Adenocarcenoma	Well differentiated	Yes	No	Yes	No	No	No	.	6	No	Improved	2	1	51	51	144	0	348	1	2	2	3	2	1	0	348
247	47	Male	Rural	Orthodox	Married	Free for charge	1.58	44	7		No	No	Yes	No	No	48.2	O	1.4	No	.	Rectal	Stage II	Adenocarcenoma	Well differentiated	No	No	No	No	Yes	No	.	2	No	Improved	1	2	184	184	5	0	336	2	3	1	1	1	1	0	336
248	74	Female	Urban	Orthodox	Married	Paid	1.67	56	24	perinial swelling with pu	Yes	No	Yes	No	No	31.4	O	6.51	Yes	HTN	Rectal	Stage IV	Adenocarcenoma	Well differentiated	Yes	No	No	No	Yes	No	O and L	10	Yes	Death	1	1	53	53	420	1	625	3	2	3	3	2	1	1	625
249	33	Male	Rural	Orthodox	Unmarried	Paid	1.64	56	3	rectal bleeding	No	No	Yes	No	No	34.8	B	43.4	No	.	Rectal	Stage IV	Mucinous/signet ring cell carcenoma	Poorly differentiated	Yes	No	Yes	No	No	No	O and L	1	No	Referral	1	2	39	39	258	0	286	1	2	3	3	2	1	0	286
250	68	Female	Rural	Orthodox	Married	Paid	1.62	53	6	Abdominal swelling	Yes	No	Yes	No	No	34.2	A	64.6	No	.	Colon	Stage IV	Mucinous/signet ring cell carcenoma	Poorly differentiated	Yes	No	Yes	No	No	No	capatilline	1	No	Death	2	1	109	109	209	1	4	2	2	3	3	2	1	1	4
251	69	Male	Rural	Orthodox	Married	Free for charge	1.63	57	24	rectal bleeding	Yes	Yes	No	Yes	No	27.1	O	5.18	Yes	BPH	Rectal	Stage IV	Adenocarcenoma	Well differentiated	Yes	No	No	No	No	No	.		No	loss to follow up	1	1	72	72		0	39	3	2		3	2	1	0	39
252	62	Male	Urban	Orthodox	Married	Paid	1.49	41	1	abdominal pain	Yes	Yes	Yes	No	No	39	AB	9	No	.	Rectal	Stage III	Adenocarcenoma	Well differentiated	Yes	No	Yes	No	No	No	O and L	1	No	loss to follow up	1	2	34	34	92	0	131	1	2	2	2	2	1	0	131
253	34	Female	Rural	Orthodox	Married	Free for charge	1.67	43	0.12	veginal bleeding	No	Yes	No	No	No	39.7	A	151	No	.	Colon	Stage IV	Adenocarcenoma	Well differentiated	Yes	No	No	No	No	No	.		Yes	Death	2	2	54	54		1	149	1	2		3	2	1	1	149
254	61	Male	Rural	Orthodox	Married	Free for charge	1.63	46	0.75	abdominal pain	No	No	Yes	No	Yes	32	A	1.28	Yes	HTN	Colon	Stage III	Adenocarcenoma	Well differentiated	Yes	No	No	No	Yes	No	Capa,oxal	3	No	No change	2	1	126	126	14	0	87	1	2	1	2	1	1	0	87
255	48	Male	Rural	Protestant	Married	Paid	1.59	47	3	rectal bleeding	No	Yes	No	Yes	No	42.4	A	4.19	No	.	Colorectal	Stage IV	Adenocarcenoma	Well differentiated	Yes	No	No	No	Yes	No	O and L	18	Yes	loss to follow up	3	2	84	84	23	0	609	1	2	1	3	1	1	0	609
256	62	Male	Rural	Orthodox	Married	Paid	1.69	50.01	2	lower abdominal pain	No	Yes	No	Yes	No	34.9	O	73.7	No	.	Anorectal	Stage IV	Adenocarcenoma	Well differentiated	Yes	No	Yes	No	No	No	O and L	11	Yes	Improved	1	2	87	87	14	0	379	1	2	1	3	2	1	0	379
257	39	Female	Rural	Orthodox	Married	Paid	1.59	51	0.13	lower abdominal pain	Yes	No	Yes	No	Yes	46.9	B	624.51	No	.	Colon	Stage IV	Mucinous/signet ring cell carcenoma	Well differentiated	Yes	No	No	No	Yes	No	O and L	18	Yes	Death	2	2	65	65	31	1	828	1	2	2	3	2	1	1	828
258	56	Male	Rural	Orthodox	Married	Paid	1.67	44	3	rectal bleeding and abdom	No	Yes	No	Yes	No	28.2	A	31.13	No	.	Rectal	Stage IV	Adenocarcenoma	Well differentiated	Yes	No	Yes	No	No	No	oxaloplatin	2	No	Improved	1	1	17	17	22	0	361	1	1	1	3	2	1	0	361
259	60	Female	Rural	Orthodox	Married	Free for charge	1.58	48	3	rectal bleeding	No	Yes	No	Yes	No	31.5	A	73.19	No	.	Colorectal	Stage IV	Adenocarcenoma	Well differentiated	Yes	No	Yes	No	No	No	leucovorine	1	No	Death	3	1	157	157	21	1	380	1	3	1	3	2	1	1	380
260	46	Male	Rural	Orthodox	Married	Paid	1.59	45	2	abdominal distention	No	Yes	No	Yes	No	37.58	A	32.14	No	.	Rectal	Stage IV	Mucinous/signet ring cell carcenoma	Well differentiated	Yes	No	Yes	No	No	No	oxaloplatin	12	Yes	Improved	1	2	18	18	283	0	781	1	1	3	3	2	1	0	781
261	60	Male	Urban	Orthodox	Married	Paid	1.63	52	0.25	abdominal pain	Yes	No	No	Yes	No	42.2	O	3.6	No	.	Rectal	Stage IV	Adenocarcenoma	Well differentiated	Yes	No	Yes	No	No	No	oxaloplatin	10	Yes	Improved	1	2	86	86	241	0	957	1	2	3	3	1	1	0	957
262	51	Male	Rural	Orthodox	Married	Paid	1.66	57	0.25	rectal bleeding	Yes	No	No	Yes	No	38.8	A	35.78	No	.	Colon	Stage IV	Adenocarcenoma	Well differentiated	Yes	No	Yes	No	No	No	oxaloplatin	10	Yes	Improved	2	2	82	82	2	0	301	1	2	1	3	2	1	0	301
263	65	Male	Rural	Orthodox	Married	Free for charge	1.71	58	0.5	abdominal pain	No	No	No	Yes	No	40.1	A	1.33	No	.	Rectal	Stage IV	Adenocarcenoma	Well differentiated	Yes	No	No	No	Yes	No	Oxaloplatin	6	Yes	Improved	1	2	66	66	42	0	326	1	2	2	3	1	1	0	326
264	54	Male	Urban	Orthodox	Married	Paid	1.72	57	0.5	abdominal pain	Yes	No	No	Yes	No	33.61	A	746.4	No	.	Colon	Stage IV	Adenocarcenoma	Well differentiated	Yes	No	Yes	No	No	No	Oxaloplatin	2	Yes	Improved	2	1	29	29	451	0	1268	1	1	3	3	2	1	0	1268
265	25	Male	Rural	Orthodox	Unmarried	Paid	1.59	49	10	bloody diahrrea	No	No	Yes	Yes	No	38.3	A	3.73	No	.	Rectal	Stage IV	Adenocarcenoma	Well differentiated	Yes	No	Yes	No	No	No	oxaloplatin	2	Yes	Improved	1	2	138	138	390	0	801	2	2	3	3	1	1	0	801
266	33	Male	Rural	Orthodox	Married	Paid	1.6	59	0.75	abdominal pain	No	No	Yes	Yes	Yes	51.2	O	6.32	No	.	Colon	Stage IV	Adenocarcenoma	Well differentiated	Yes	No	Yes	No	No	No	leucovorine	11	Yes	Improved	2	2	17	17	125	0	1093	1	1	2	3	2	1	0	1093
267	55	Male	Rural	Orthodox	Married	Paid	1.59	53	0.13	abdominal pain	No	Yes	No	Yes	No	43.9	O	3	No	.	Colon	Stage IV	Adenocarcenoma	Moderatly differentiated	Yes	No	Yes	No	No	No	oxaloplatin	9	Yes	Improved	2	2	21	21	160	0	948	1	1	3	3	1	1	0	948
268	26	Male	Rural	Orthodox	Unmarried	Paid	1.63	51	0.25	failur to pass feaces and	Yes	No	No	Yes	Yes	29.9	A	8.34	No	.	Colon	Stage III	Adenocarcenoma	Well differentiated	Yes	No	No	No	Yes	No	oxaloplatin	3	Yes	Improved	2	1	92	92	236	0	813	1	2	3	2	2	1	0	813
269	67	Male	Rural	Orthodox	Married	Free for charge	1.67	53	4	bloddy diahrria	Yes	No	No	Yes	No	29.3	A	20.4	Yes	HTN	Rectal	Stage IV	Adenocarcenoma	Well differentiated	Yes	No	No	No	Yes	No	capacitabine	1	Yes	Improved	1	1	54	54	69	0	660	1	2	2	3	2	1	0	660
270	48	Female	Rural	Orthodox	Married	Paid	1.73	60	0.5	rectal bleeding	No	No	No	Yes	Yes	30.2	A	11.3	No	.	Rectal	Stage IV	Adenocarcenoma	Well differentiated	Yes	No	Yes	No	No	No	OXALOPLATIN	1	Yes	Death	1	1	189	189	193	1	238	1	3	3	3	2	1	1	238
271	53	Male	Urban	Orthodox	Married	Free for charge	1.62	51	0.25	abdominal pain	Yes	No	No	Yes	No	39.8	A	75	No	.	Colon	Stage IV	Adenocarcenoma	Well differentiated	Yes	No	No	No	Yes	No	leucovorine	5	Yes	Improved	2	2	29	29	84	0	476	1	1	2	3	2	1	0	476
272	49	Male	Rural	Orthodox	Married	Paid	1.58	56	1.5	abdominal pain	No	Yes	No	Yes	No	41	A	1.12	No	.	Colon	Stage IV	Adenocarcenoma	Well differentiated	Yes	No	Yes	No	No	No	oxaloplatin	6	Yes	Improved	2	2	3	3	47	0	564	1	1	2	3	1	1	0	564
273	55	Female	Rural	Orthodox	Married	Paid	1.6	50	0.5	abdominal distention	Yes	No	No	Yes	Yes	36.1	O	1.59	No	.	Rectal	Stage IV	Adenocarcenoma	Well differentiated	Yes	No	No	No	Yes	No	oxaloplatin	14	Yes	Death	1	2	48	48	158	1	352	1	2	3	3	1	1	1	352
274	42	Male	Urban	Orthodox	Married	Free for charge	1.59	49	0.5	rectal bleeding	No	Yes	No	No	Yes	37.1	O	2.01	No	.	Colorectal	Stage IV	Adenocarcenoma	Moderatly differentiated	Yes	No	No	No	Yes	No	oxaloplatin	3	No	No change	3	2	15	15	559	0	617	1	1	3	3	1	1	0	617
275	55	Male	Rural	Orthodox	Married	Paid	1.58	51.5	0.25	retal bleeding and abdomi	Yes	No	No	Yes	Yes	34.6	A	13.4	No	.	Colon	Stage IV	Mucinous/signet ring cell carcenoma	Well differentiated	Yes	No	No	No	Yes	No	capacitabine	6	Yes	Improved	2	2	55	55	191	0	441	1	2	3	3	2	1	0	441
276	29	Male	Urban	Orthodox	Married	Paid	1.64	53	24	rectal bleeding	No	Yes	No	Yes	No	33.4	O	81.3	Yes	DM	Colorectal	Stage IV	Adenocarcenoma	Well differentiated	Yes	No	Yes	No	No	No	cisplatin	11	Yes	Improved	3	1	11	11	198	0	292	3	1	3	3	2	1	0	292
277	49	Male	Rural	Orthodox	Married	Free for charge	1.71	63	3	rectal bleeding and abdom	Yes	Yes	No	Yes	No	40.5	A	32.8	No	.	Rectal	Stage IV	Adenocarcenoma	Well differentiated	Yes	No	No	No	Yes	No	oxaloplatin	16	Yes	Death	1	2	92	92	71	1	651	1	2	2	3	2	1	1	651
278	48	Male	Rural	Orthodox	Married	Free for charge	1.68	61	2	abdominal pain	No	Yes	No	Yes	No	44.3	O	4.91	No	.	Rectal	Stage IV	Adenocarcenoma	Well differentiated	Yes	No	Yes	No	No	No	capacitaline and oxaloplatin	2	Yes	Improved	1	2	226	226	71	0	123	1	3	2	3	1	1	0	123
279	38	Female	Rural	Orthodox	Married	Paid	1.59	46	3	abdominal distention	Yes	Yes	No	Yes	No	23.9	O	115.57	No	.	Rectal	Stage IV	Adenocarcenoma	Moderatly differentiated	Yes	No	No	No	Yes	No	O and L	11	Yes	Death	1	1	5	5	19	1	430	1	1	1	3	2	1	1	430
280	66	Female	Urban	Orthodox	Married	Paid	1.71	60	2	abdominal distention	No	Yes	No	No	Yes	27.2	O	85.09	No	.	Colon	Stage IV	Adenocarcenoma	Well differentiated	Yes	No	Yes	No	No	No	oxaloplatin	9	Yes	Death	2	1	9	9	160	1	422	1	1	3	3	2	1	1	422
281	59	Female	Rural	Orthodox	Married	Paid	1.6	56	24	Abdominal pain	No	Yes	No	No	Yes	31	O	513.13	No	.	Colon	Stage IV	Adenocarcenoma	Well differentiated	Yes	No	Yes	No	No	No	O and L	17	Yes	Death	2	1	47	47	388	1	877	3	2	3	3	2	1	1	877
282	57	Female	Rural	Orthodox	Married	Paid	1.63	49	3	abdominal pain	No	Yes	No	Yes	No	33.3	O	73.17	No	.	Colorectal	Stage IV	Adenocarcenoma	Well differentiated	Yes	No	Yes	No	No	No	oxaloplatin	16	Yes	Death	3	1	16	16	25	1	491	1	1	1	3	2	1	1	491
283	33	Female	Rural	Orthodox	Married	Paid	1.64	52	24	abdominal pain	No	Yes	No	Yes	No	29.11	A	513.7	No	.	Rectal	Stage IV	Adenocarcenoma	Well differentiated	Yes	No	No	No	Yes	No	oxaloplatin	17	Yes	Death	1	1	91	91	29	1	274	3	2	1	3	2	1	1	274
284	76	Male	Rural	Orthodox	Married	Free for charge	1.67	55	1	abdominal pain and rectal	No	Yes	No	Yes	No	44.71	O	431.53	No	.	Colon	Stage IV	Mucinous/signet ring cell carcenoma	Well differentiated	Yes	No	Yes	No	No	No	adrenamixine	7	Yes	Improved	2	2	29	29	11	0	591	1	1	1	3	2	1	0	591
285	63	Male	Rural	Orthodox	Married	Paid	1.67	53	1	bloody diahrria and abdom	No	Yes	No	Yes	No	39.3	A	18.7	No	.	Colon	Stage IV	Adenocarcenoma	Moderatly differentiated	Yes	No	No	No	Yes	No	oxaloplatin	9	Yes	Improved	2	2	5	5	111	0	351	1	1	2	3	2	1	0	351
286	64	Male	Urban	Muslim	Married	Paid	1.63	53	0.75	abdominal pain	Yes	No	Yes	No	No	25.5	O	39.53	No	.	Anorectal	Stage IV	Adenocarcenoma	Well differentiated	Yes	No	Yes	No	No	No	oxaloplatin	3	Yes	Improved	1	1	15	15	59	0	147	1	1	2	3	2	1	0	147
287	72	Male	Urban	Muslim	Married	Free for charge	1.69	53	3	abdominal pain	No	Yes	No	Yes	No	23.15	O	38.62	No	.	Anorectal	Stage IV	Adenocarcenoma	Well differentiated	Yes	No	No	No	Yes	No	leucovorine	4	Yes	Improved	1	1	6	6	125	0	473	1	1	2	3	2	1	0	473
288	34	Female	Rural	Orthodox	Married	Paid	1.68	61	0.5	abdominal pain	No	Yes	No	Yes	No	30.9	A	18.1	No	.	Colon	Stage IV	Adenocarcenoma	Well differentiated	Yes	No	Yes	No	No	No	oxloplatin	16	Yes	Death	2	1	27	27	229	1	769	1	1	3	3	2	1	1	769
289	65	Male	Rural	Orthodox	Married	Paid	1.71	59	4	abdominal pain	No	Yes	No	Yes	No	26.7	A	11.3	No	.	Colorectal	Stage IV	Adenocarcenoma	Well differentiated	Yes	No	No	No	Yes	No	capacitabine	17	Yes	Improved	3	1	11	11	50	0	741	1	1	2	3	2	1	0	741
290	30	Female	Urban	Orthodox	Unmarried	Free for charge	1.71	63	24	lower abdominal pain	No	No	Yes	Yes	No	41.4	A	7.3	No	.	Colon	Stage IV	Adenocarcenoma	Well differentiated	Yes	No	Yes	No	No	No	capacitabine	6	Yes	Death	2	2	7	7	76	1	674	3	1	2	3	2	1	1	674
291	67	Male	Urban	Orthodox	Married	Paid	1.57	57	0.5	abdominal pain	No	No	No	Yes	Yes	41.3	O	17.8	No	.	Colon	Stage IV	Adenocarcenoma	Well differentiated	Yes	No	No	No	Yes	No	leucovorine	3	Yes	Improved	2	2	7	7	287	0	825	1	1	3	3	2	1	0	825
292	29	Male	Rural	Orthodox	Unmarried	Paid	1.66	54	1	diahrria	No	No	Yes	No	No	30.2	A	18.3	No	.	Rectal	Stage IV	Adenocarcenoma	Moderatly differentiated	Yes	No	Yes	No	No	No	oxaloplatin	5	Yes	Improved	1	1	204	204	179	0	546	1	3	3	3	2	1	0	546
293	54	Male	Rural	Orthodox	Married	Paid	1.68	63	0.25	abdominal pain	No	No	No	Yes	Yes	34.5	O	31.13	No	.	Rectal	Stage IV	Adenocarcenoma	Moderatly differentiated	Yes	No	No	No	Yes	No	oxaloplatin	7	Yes	Improved	1	1	27	27	335	0	717	1	1	3	3	2	1	0	717
294	63	Male	Urban	Orthodox	Married	Free for charge	1.65	51	1	rectal bleeding	No	Yes	No	Yes	No	34.5	A	33.15	No	.	Rectal	Stage IV	Mucinous/signet ring cell carcenoma	Moderatly differentiated	Yes	No	Yes	No	No	No	oxaloplatin	2	Yes	Improved	1	1	194	194	31	0	419	1	3	2	3	2	1	0	419
295	65	Male	Rural	Orthodox	Married	Free for charge	1.69	56	1	rectal bleeding	No	Yes	No	Yes	No	30.5	O	13.7	No	.	Rectal	Stage IV	Adenocarcenoma	Moderatly differentiated	Yes	No	Yes	No	No	No	leucovorine	10	Yes	Improved	1	1	26	26	52	0	790	1	1	2	3	2	1	0	790
296	34	Male	Rural	Orthodox	Unmarried	Paid	1.63	57	6	rectal bleeding	No	No	Yes	No	Yes	42.8	B	186.43	No	.	Colon	Stage IV	Adenocarcenoma	Well differentiated	Yes	No	Yes	No	No	No	O and L	6	No	Improved	2	2	9	9	63	0	880	2	1	2	3	2	1	0	880
297	40	Male	Urban	Orthodox	Married	Paid	1.61	54	0.75	diahrrea	No	No	Yes	Yes	No	30.6	O	16.36	No	.	Colorectal	Stage III	Adenocarcenoma	Well differentiated	No	No	No	No	Yes	No	capacitabine	3	No	Death	3	1	1	1	51	1	187	1	1	2	2	2	1	1	187
298	32	Male	Rural	Orthodox	Unmarried	Paid	1.64	54	0.75	rectal bleeding	Yes	No	No	Yes	No	33.2	O	123.54	Yes	HIV	Anorectal	Stage IV	Adenocarcenoma	Well differentiated	Yes	No	No	No	Yes	No	cisplatin	6	No	Death	1	1	28	28	20	1	14	1	1	1	3	2	1	1	14
299	27	Male	Urban	Orthodox	Unmarried	Paid	1.59	33	1	lower abdominal pain	No	No	Yes	Yes	No	30	O	70.03	No	.	Rectal	Stage IV	Adenocarcenoma	Well differentiated	Yes	No	Yes	No	No	No	oxaloplatin	7	Yes	Improved	1	1	135	135	190	0	358	1	2	3	3	2	1	0	358
300	69	Male	Urban	Orthodox	Married	Paid	1.69	50	0.13	abdominal pain	No	No	Yes	Yes	No	39.9	A	11.4	No	.	Rectal	Stage III	Mucinous/signet ring cell carcenoma	Well differentiated	No	No	No	No	Yes	No	capacitabine	3	Yes	Improved	1	2	37	37	217	0	68	1	2	3	2	2	1	0	68
301	33	Male	Urban	Orthodox	Unmarried	Paid	1.73	67	2	rectal bleeding	Yes	No	No	No	Yes	33.4	AB	8.45	No	.	Rectal	Stage III	Adenocarcenoma	Well differentiated	Yes	No	No	No	Yes	No	leucovorine	16	Yes	Improved	1	1	12	12	10	0	529	1	1	1	2	2	1	0	529
302	56	Male	Urban	Orthodox	Married	Paid	1.64	52	0.13	left leg swelling	No	No	Yes	No	No	37.9	O	19.07	No	.	Colorectal	Stage IV	Adenocarcenoma	Well differentiated	Yes	No	Yes	No	No	No	oxaloplatin	2	No	Improved	3	2	25	25	13	0	41	1	1	1	3	2	1	0	41
303	48	Male	Urban	Orthodox	Married	Paid	1.58	54	3	abdominal pain	Yes	No	No	No	No	38.5	B	146.23	No	.	Colon	Stage IV	Adenocarcenoma	Well differentiated	Yes	No	Yes	No	No	No	capacitabine	5	Yes	Improved	2	2	37	37	81	0	430	1	2	2	3	2	1	0	430
304	43	Male	Urban	Orthodox	Married	Paid	1.69	59	3	lower abdominal pain	No	Yes	No	No	No	31.4	B	3.14	No	.	Colorectal	Stage IV	Adenocarcenoma	Poorly differentiated	Yes	Yes	No	No	No	No	.		Yes	No change	3	1	435	435		0	36	1	3		3	1	1	0	36
305	49	Male	Urban	Orthodox	Married	Paid	1.65	58	1	abdominal pain	No	Yes	No	Yes	No	45.8	A	0.8	No	.	Colon	Stage I	Adenocarcenoma	Well differentiated	No	No	Yes	No	No	No	leucovorine	1	No	Improved	2	2	10	10	5	0	45	1	1	1	1	1	1	0	45
306	38	Male	Rural	Orthodox	Married	Paid	1.67	62	24	rectal bleeding	Yes	Yes	No	No	No	48.6	O	63.09	No	.	Rectal	Stage IV	Mucinous/signet ring cell carcenoma	Moderatly differentiated	Yes	Yes	No	No	No	No	.		No	Death	1	2	6	6		1	723	3	1		3	2	1	1	723
307	26	Female	Rural	Orthodox	Married	Free for charge	1.62	48	0.25	abdominal pain	No	Yes	No	No	No	30	O	0.68	No	.	Rectal	Stage III	Adenocarcenoma	Poorly differentiated	Yes	Yes	No	No	No	No	.		Yes	Improved	1	1	10	10		0	546	1	1		2	1	1	0	546
308	63	Male	Rural	Muslim	Married	Paid	1.7	57	1	rectal and urine incontin	No	Yes	No	Yes	No	30	B	13.67	No	.	Colon	Stage IV	Adenocarcenoma	Poorly differentiated	Yes	No	Yes	No	No	No	O and L	1	No	Death	2	1	5	5	53	1	64	1	1	2	3	2	1	1	64
309	37	Male	Rural	Orthodox	Married	Paid	1.55	55	12		No	Yes	No	No	No	46.5	O	4.98	Yes	PUD	Rectal	Stage III	Mucinous/signet ring cell carcenoma	Well differentiated	Yes	No	No	No	Yes	No	lecu	6	No	Improved	1	2	6	6	133	0	320	2	1	2	2	1	1	0	320
310	34	Male	Urban	Orthodox	Married	Paid			1		Yes	No	No	No	No	44.2	A	3.7	No	.	Colorectal	Stage II	Adenocarcenoma	Moderatly differentiated	No	No	No	No	Yes	No	Lecu	9	Yes	Improved	3	2	55	55	79	0	384	1	2	2	1	1	1	0	384
311	63	Male	Urban	Orthodox	Unmarried	Paid	1.5	56	3	rectal bleeding,tensumus	Yes	No	No	No	No	34.9	A	97.3	Yes	hemorrhoid	Anorectal	Stage IV	Adenocarcenoma	Poorly differentiated	Yes	No	No	No	Yes	No	ethopo,g platlin	4	No	Improved	1	2	23	23	28	0	131	1	1	1	3	2	1	0	131
312	65	Male	Urban	Orthodox	Widowed	Free for charge			2		No	No	Yes	No	No	55	AB	1.9	No	.	Colorectal	Stage III	Adenocarcenoma	Well differentiated	No	No	No	No	Yes	No	leuc	6	No	Improved	3	2	183	183	65	0	164	1	3	2	2	1	1	0	164
313	26	Female	Urban	Orthodox	Unmarried	Paid	1.5	38	6		Yes	Yes	No	No	No	34.5	O	1.7	Yes	ovarian cancer	Colon	Stage II	Adenocarcenoma	Well differentiated	No	No	Yes	No	No	No	oxaloplatin,leucovrin	5	No	Improved	2	1	36	36	25	0	158	2	2	1	1	1	1	0	158
314	29	Male	Rural	Orthodox	Unmarried	Paid			1		Yes	No	Yes	Yes	No	32.2	O	7.12	No	.	Colon	Stage III	Adenocarcenoma	Well differentiated	No	No	No	No	Yes	No	lecu	7	Yes	Improved	2	1	5	5	54	0	1039	1	1	2	2	2	1	0	1039
315	63	Female	Urban	Muslim	Widowed	Paid	1.67	54	0.1		Yes	No	Yes	No	No	27	A	2.94	No	.	Colon	Stage III	Adenocarcenoma	Well differentiated	No	No	No	No	Yes	No	lecu	3	No	Improved	2	1	42	42	43	0	108	1	2	2	2	1	1	0	108
316	56	Male	Urban	Orthodox	Married	Free for charge	1.71	60	48		Yes	No	No	No	No	38	A	1.28	Yes	DM	Anorectal	Stage III	Adenocarcenoma	Poorly differentiated	No	No	No	No	Yes	No	leuco	6	No	Improved	1	2	1	1	57	0	683	3	1	2	2	1	1	0	683
317	57	Male	Urban	Muslim	Married	Paid	1.72	49	2		No	No	No	Yes	Yes	43	O	2.1	No	.	Rectosigmoid	Stage IV	Adenocarcenoma	Well differentiated	Yes	No	Yes	No	No	No	cisplastin	2	No	Improved	2	2	7	7	5	0	24	1	1	1	3	1	1	0	24
318	58	Female	Rural	Orthodox	Widowed	Free for charge	1.62	55	24	rectal bleeding	Yes	Yes	No	No	No	41.2	A	8.9	No	.	Rectal	Stage III	Adenocarcenoma	Well differentiated	No	Yes	No	No	No	No	.		Yes	Referral	1	2	2	2		0	112	3	1		2	2	1	0	112
319	70	Male	Urban	Muslim	Widowed	Paid	1.74	72	24		Yes	No	Yes	No	No	33	O	6.5	Yes	HTN	Rectal	Stage IV	Mucinous/signet ring cell carcenoma	Well differentiated	Yes	No	No	No	Yes	No	lecu	4	No	Improved	1	1	111	111	47	0	270	3	2	2	3	2	1	0	270
320	61	Female	Urban	Orthodox	Married	Free for charge			1.2		Yes	No	Yes	No	No	25.7	O	76.5	No	.	Colon	Stage IV	Adenocarcenoma	Well differentiated	Yes	No	Yes	No	No	No	Lecu	1	No	Improved	2	1	52	52	282	0	68	1	2	3	3	2	1	0	68
321	64	Male	Urban	Muslim	Widowed	Paid			3		No	Yes	Yes	No	No	26.7	A	1.6	No	.	Rectal	Stage IV	Adenocarcenoma	Moderatly differentiated	Yes	No	No	No	Yes	No	lecu	6	No	Improved	1	1	27	27	120	0	161	1	1	2	3	1	1	0	161
322	59	Female	Urban	Muslim	Widowed	Paid	1.46	34	12		Yes	No	No	No	No	40	O	1.8	No	.	Rectal	Stage IV	Adenocarcenoma	Well differentiated	Yes	No	No	No	Yes	No	.	7	Yes	Improved	1	2	45	45	223	0	764	2	2	3	3	1	1	0	764
323	37	Female	Urban	Orthodox	Married	Free for charge	1.6	55	4		Yes	No	Yes	No	No	46.9	O	19.1	No	.	Colon	Stage IV	Adenocarcenoma	Poorly differentiated	Yes	No	No	No	Yes	No	.	5	No	loss to follow up	2	2	6	6	115	0	513	1	1	2	3	2	1	0	513
324	46	Female	Urban	Muslim	Married	Free for charge			4		No	Yes	No	No	No	42.5	A	1.6	No	.	Rectal	Stage III	Adenocarcenoma	Moderatly differentiated	No	No	No	No	Yes	No	.	6	No	loss to follow up	1	2	15	15	163	0	197	1	1	3	2	1	1	0	197
325	28	Female	Rural	Orthodox	Unmarried	Paid			10		Yes	Yes	No	No	No	37.1	B	101.2	Yes	fistula	Rectal	Stage IV	Adenocarcenoma	Moderatly differentiated	Yes	No	No	No	Yes	No	.	2	No	Improved	1	2	31	31	268	0	413	2	2	3	3	2	1	0	413
326	54	Female	Rural	Muslim	Married	Free for charge			0.5		No	Yes	No	No	No	43.4	B	117.01	No	.	Rectal	Stage IV	Mucinous/signet ring cell carcenoma	Moderatly differentiated	Yes	No	No	No	Yes	No	.	4	No	Improved	1	2	20	20	198	0	335	1	1	3	3	2	1	0	335
327	42	Female	Rural	Orthodox	Married	Paid			2		No	Yes	Yes	No	No	43.21	A	1.6	No	.	Colon	Stage III	Adenocarcenoma	Well differentiated	Yes	No	No	No	Yes	No	.	10	Yes	Improved	2	2	18	18	131	0	819	1	1	2	2	1	1	0	819
328	30	Male	Rural	Orthodox	Unmarried	Paid			2		No	No	Yes	Yes	Yes	39.4	O	3.95	No	.	Rectal	Stage III	Adenocarcenoma	Moderatly differentiated	No	No	No	No	Yes	No	.	3	No	Improved	1	2	30	30	54	0	88	1	2	2	2	1	1	0	88
329	66	Male	Urban	Muslim	Married	Paid	1.71	64	36		Yes	No	No	No	No	42.6	B	1.2	Yes	prostatic cancer	Colorectal	Stage II	Adenocarcenoma	Undifferentiated	No	No	No	No	Yes	No	.	6	No	Improved	3	2	21	21	54	0	351	3	1	2	1	1	1	0	351
230	33	Male	Urban	Protestant	Married	Paid	1.69	70	0.15		Yes	Yes	No	No	No	51.2	B	71.29	Yes	gastratis	Colon	Stage IV	Adenocarcenoma	Poorly differentiated	Yes	No	No	No	Yes	No	.	6	Yes	Improved	2	2	17	17	138	0	826	1	1	2	3	2	1	0	826
331	68	Female	Rural	Orthodox	Widowed	Paid	1.54	45	12		Yes	No	Yes	No	No	33.6	A	28.24	No	.	Colon	Stage IV	Adenocarcenoma	Poorly differentiated	Yes	No	No	No	Yes	No	.	3	No	Improved	2	1	101	101	49	0	88	2	2	2	3	2	1	0	88
232	45	Female	Urban	Protestant	Married	Paid	1.51	39	3	abdominal pain	No	No	No	No	Yes	29.5		4.7	No	.	Rectosigmoid	Stage III	Adenocarcenoma	Well differentiated	No	No	Yes	No	No	No	.	8	Yes	Death	2	1	8	8	8	1	240	1	1	1	2	1	1	1	240
333	57	Female	Rural	Orthodox	Married	Paid	1.62	50	2	abdominal pain	Yes	Yes	Yes	No	No	14.8	A	1.96	Yes	Breast ca	Anorectal	Stage I	Mucinous/signet ring cell carcenoma	Well differentiated	No	No	No	No	No	Yes	.	6	Yes	loss to follow up	1	1	190	190	16	0	332	1	3	1	1	1	1	0	332
334	51	Female	Urban	Muslim	Married	Free for charge	1.53	53	3	rectal bleeding	No	Yes	No	No	No	42.8	O	19.2	No	.	Rectal	Stage IV	Adenocarcenoma	Well differentiated	Yes	No	No	No	Yes	No	.	6	Yes	Improved	1	2	12	12	134	0	1286	1	1	2	3	2	1	0	1286
335	64	Male	Rural	Orthodox	Married	Paid	1.57	40	0.5	abdominal pain	No	Yes	No	No	No	35.8		27.2	Yes	PTB	Rectosigmoid	Stage IV	Adenocarcenoma	Well differentiated	Yes	No	Yes	No	No	No	.	2	No	Improved	2	2	14	14	1	0	382	1	1	1	3	2	1	0	382
336	69	Male	Urban	Muslim	Married	Free for charge	1.55	41	0.75	rectal bleeding	No	No	Yes	No	No	49	A	5.21	No	.	Anorectal	Stage IV	Adenocarcenoma	Moderatly differentiated	Yes	No	No	No	Yes	No	.	2	Yes	Improved	1	2	139	139	119	0	192	1	2	2	3	2	1	0	192
337	36	Female	Urban	Muslim	Married	Free for charge			0.75	rectal bleeding	Yes	No	Yes	No	No	46	A	9.45	No	.	Colorectal	Stage III	Adenocarcenoma	Well differentiated	No	No	No	No	Yes	No	.	6	No	Improved	3	2	23	23	129	0	1010	1	1	2	2	2	1	0	1010
338	65	Female	Urban	Muslim	Married	Paid	1.59	51	2	rectal bleeding	No	Yes	Yes	No	No	29.41	A	13.24	No	.	Colon	Stage IV	Adenocarcenoma	Well differentiated	Yes	No	Yes	No	No	No	capacitabine	8	Yes	Improved	2	1	17	17	42	0	662	1	1	2	3	2	1	0	662
339	39	Female	Rural	Orthodox	Married	Free for charge	1.61	54.03	6	abdominal pain	Yes	No	No	No	Yes	33.02	O	0.83	No	.	Colon	Stage III	Adenocarcenoma	Well differentiated	No	No	No	No	Yes	No	capacitabine	6	No	Improved	2	1	121	121	69	0	960	2	2	2	2	1	1	0	960
340	69	Male	Rural	Orthodox	Widowed	Paid	1.7	55	0.25	abdomial pain	Yes	No	Yes	Yes	No	40.3	B	29.2	No	.	Colon	Stage IV	Adenocarcenoma	Well differentiated	Yes	No	No	No	Yes	No	O, L and 5F-U	7	Yes	Improved	2	2	27	27	5	0	667	1	1	1	3	2	1	0	667
341	47	Female	Rural	Orthodox	Married	Free for charge	1.63	50	2		Yes	No	Yes	Yes	No	40.1	O	0.84	No	.	Rectosigmoid	Stage IV	Adenocarcenoma	Well differentiated	Yes	No	No	No	Yes	No	O and L	6	No	Death	2	2	191	191	73	1	638	1	3	2	3	1	1	1	638
342	56	Male	Rural	Orthodox	Married	Free for charge	1.7	48	12	rectal bleeding	Yes	Yes	Yes	No	No	46.3	A	107.4	No	.	Anorectal	Stage IV	Mucinous/signet ring cell carcenoma	Well differentiated	Yes	No	No	No	Yes	No	O, L and 5F-U	5	No	Death	1	2	19	19	90	1	327	2	1	2	3	2	1	1	327
343	24	Male	Rural	Orthodox	Unmarried	Free for charge	1.7	40	1		Yes	No	Yes	Yes	No	42.9		168.7	Yes	.	Colon	Stage IV	Adenocarcenoma	Moderatly differentiated	Yes	No	Yes	No	No	No	O, L and 5F-U	4	No	Death	2	2	17	17	6	1	145	1	1	1	3	2	1	1	145
344	68	Male	Rural	Orthodox	Married	Free for charge	1.68	52	0.25	abdominal distention	No	No	Yes	Yes	No	41.6	O	7.46	No	.	Colon	Stage IV	Adenocarcenoma	Well differentiated	Yes	No	No	No	Yes	No	O, L and 5F-U	6	Yes	Improved	2	2	40	40	33	0	210	1	2	2	3	2	1	0	210
345	79	Male	Rural	Muslim	Widowed	Free for charge	1.64	55	2	abdominal pain	Yes	No	Yes	Yes	Yes	42.4	A	1.45	Yes	BPH	Colorectal	Stage I	Adenocarcenoma	Moderatly differentiated	No	No	No	No	Yes	No	O, L and 5F-U	6	No	Improved	3	2	37	37	23	0	408	1	2	1	1	1	1	0	408
346	49	Female	Urban	Orthodox	Divorsed	Paid	1.62	50	6		No	No	Yes	Yes	No	44		2.88	Yes	DVT	Rectal	Stage II	Adenocarcenoma	Undifferentiated	No	No	Yes	No	No	No	O, L and 5F-U	3	No	Improved	1	2	94	94	25	0	142	2	2	1	1	1	1	0	142
347	41	Male	Rural	Orthodox	Married	Free for charge	1.8	54	18		Yes	No	Yes	No	No	33.9	O	1.64	No	.	Colon	Stage IV	Adenocarcenoma	Well differentiated	Yes	No	No	No	Yes	No	O, L and 5F-U	7	Yes	Death	2	1	1	1	55	1	636	3	1	2	3	1	1	1	636
348	53	Female	Rural	Orthodox	Married	Free for charge			7		Yes	No	Yes	Yes	Yes	27.2	A	1.34	Yes	HIV	Anorectal	Stage II	Mucinous/signet ring cell carcenoma	Well differentiated	No	No	Yes	No	No	No	O, L and 5F-U	4	No	Improved	1	1	208	208	23	0	164	2	3	1	1	1	1	0	164
349	52	Female	Urban	Muslim	Widowed	Free for charge	1.59	59	0.25	abdominal distension	Yes	Yes	Yes	Yes	Yes	42.3		0.82	No	.	Colon	Stage IV	Adenocarcenoma	Well differentiated	No	No	No	No	Yes	No	O, L and 5F-U	4	No	No change	2	2	4	4	74	0	1220	1	1	2	3	1	1	0	1220
350	61	Male	Urban	Orthodox	Married	Free for charge			24		Yes	No	Yes	No	No	43.4			No	.	Anorectal	Stage II	Adenocarcenoma	Moderatly differentiated	No	No	No	No	Yes	No	.	12	Yes	Referral	1	2	3	3	106	0	286	3	1	2	1		1	0	286
351	46	Female	Rural	Orthodox	Married	Free for charge	1.6	38	0.25	abdominal distension	Yes	No	Yes	Yes	Yes	37.3		197.21	No	.	Colon	Stage IV	Adenocarcenoma	Well differentiated	No	No	No	No	No	No	O, L and 5F-U	3	No	Death	2	2	12	12	84	1	217	1	1	2	3	2	1	1	217
352	48	Male	Urban	Orthodox	Married	Paid	1.65	50	10		No	No	Yes	Yes	No	41.2			Yes	HTN	Colon	Stage IV	Adenocarcenoma	Moderatly differentiated	No	No	Yes	No	No	No	O, L and 5F-U	1	No	Death	2	2	12	12	70	1	93	2	1	2	3		1	1	93
353	73	Male	Rural	Orthodox	Widowed	Paid	1.66	45	72	rectal bleeding	Yes	No	Yes	Yes	Yes	28.3	B	108.1	No	.	Colorectal	Stage III	Adenocarcenoma	Poorly differentiated	No	No	Yes	No	No	No	O, L and 5F-U	1	No	Death	3	1	27	27	101	1	102	3	1	2	2	2	1	1	102
354	41	Male	Rural	Orthodox	Widowed	Free for charge			7		Yes	Yes	Yes	No	No	24.4			No	.	Colon	Stage IV	Adenocarcenoma	Undifferentiated	Yes	No	Yes	No	No	No	O, L and 5F-U	5	No	Improved	2	1	104	104	8	0	364	2	2	1	3		1	0	364
355	46	Female	Rural	Orthodox	Married	Paid	1.6	55	12		Yes	No	Yes	Yes	Yes	37.7		0.87	Yes	UVP	Colorectal	Stage II	Mucinous/signet ring cell carcenoma	Undifferentiated	No	No	Yes	No	No	No	01/02/2011	3	No	Improved	3	2	18	18	9	0	62	2	1	1	1	1	1	0	62
356	35	Female	Urban	Orthodox	Married	Free for charge			6		Yes	No	Yes	Yes	No	40.3			No	.	Rectal	Stage IV	Adenocarcenoma	Moderatly differentiated	Yes	No	Yes	No	No	No	03/03/2012	8	Yes	Death	1	2	10	10	443	1	887	2	1	3	3		1	1	887
357	27	Male	Urban	Orthodox	Unmarried	Paid	1.69	53	1		Yes	No	Yes	Yes	Yes	39.1		0.98	No	.	Colon	Stage I	Adenocarcenoma	Moderatly differentiated	Yes	No	No	No	Yes	No	.	2	No	Improved	2	2	4	4	68	0	96	1	1	2	1	1	1	0	96
358	29	Female	Urban	Orthodox	Unmarried	Free for charge	1.62	50	0.25	abdominal pain	No	No	No	Yes	No	38.5	B		No	.	Colon	Stage IV	Adenocarcenoma	Poorly differentiated	No	No	No	No	Yes	No	.	2	No	Improved	2	2	19	19	43	0	215	1	1	2	3		1	0	215
359	25	Female	Urban	Orthodox	Unmarried	Paid	1.62	48	12		Yes	No	Yes	Yes	Yes	39.4		1.19	No	.	Rectosigmoid	Stage II	Adenocarcenoma	Well differentiated	No	No	No	No	Yes	No	.	4	No	Improved	2	2	51	51	29	0	888	2	2	1	1	1	1	0	888
360	44	Male	Urban	Orthodox	Married	Paid			4		Yes	No	Yes	Yes	No	51.9		103.3	No	.	Colon	Stage IV	Adenocarcenoma	Well differentiated	Yes	No	No	No	Yes	No	.	2	No	Death	2	2	9	9	129	1	1008	1	1	2	3	2	1	1	1008
161	69	Male	Urban	Orthodox	Married	Free for charge	1.83	63	0.12		Yes	No	No	No	No	45.6	O	1.9	No	.	Colon	Stage II	Adenocarcenoma	Well differentiated	No	No	No	No	Yes	No	.	3	No	Improved	2	2	11	11	26	0	78	1	1	1	1	1	1	0	78
362	71	Male	Urban	Muslim	Married	Paid	1.64	53	4	rectal bleeding	No	No	No	Yes	Yes	27.9		112.1	Yes	HTN	Colon	Stage IV	Adenocarcenoma	Well differentiated	Yes	No	Yes	No	No	No	.	6	Yes	Improved	2	1	14	14	34	0	203	1	1	2	3	2	1	0	203
363	46	Male	Rural	Orthodox	Married	Free for charge	1.58	44	7		No	No	Yes	No	No	48.2	O	1.4	No	.	Rectal	Stage II	Adenocarcenoma	Well differentiated	No	No	No	No	Yes	No	.	2	No	Improved	1	2	186	186	3	0	340	2	3	1	1	1	1	0	340
364	48	Female	Rural	Orthodox	Married	Paid	1.64	52	6	perinial swelling	No	No	Yes	Yes	No	35	O	143	No	.	Anorectal	Stage IV	Adenocarcenoma	Poorly differentiated	Yes	No	No	No	Yes	No	leucovorine	2	No	Improved	1	2	13	13	31	0	446	2	1	2	3	2	1	0	446
365	41	Female	Rural	Orthodox	Married	Paid	1.61	44	24	abdominal pain	Yes	No	No	No	No	42.5	B	165.53	No	.	Rectosigmoid	Stage IV	Adenocarcenoma	Well differentiated	Yes	No	No	No	Yes	No	leucovorine and oxaloplatin	6	Yes	loss to follow up	2	2	46	46	8	0	241	3	2	1	3	2	1	0	241
366	29	Male	Urban	Orthodox	Unmarried	Paid	1.64	53	0.75	abdominal pain	Yes	No	No	No	Yes	44.2	B	1.84	No	.	Colon	Stage IV	Mucinous/signet ring cell carcenoma	Well differentiated	No	No	Yes	No	No	No	oxaloplatin and lecovorin	9	Yes	Death	2	2	55	55	11	1	211	1	2	1	3	1	1	1	211
367	63	Male	Urban	Orthodox	Married	Paid	1.41	45	4	rectal bleeding	Yes	No	Yes	No	No	36.5	O	1.8	No	.	Colon	Stage I	Adenocarcenoma	Well differentiated	No	No	No	No	Yes	No	leucovorine	6	No	Improved	2	2	58	58	125	0	1200	1	2	2	1	1	1	0	1200
[truncated: 12 more columns]
